# Supplementary material for: Patients with congenital ichthyosis and TGM1 mutations overexpress other ARCI genes in the skin: Part of a barrier repair response?
Source: Exp Dermatol. 2018 Dec 21;28(10):1164–71. doi: 10.1111/exd.13813 (PMC7379499; doi:10.1111/exd.13813)
Supplement: Supplementary file 1 [file EXD-28-1164-s001.xlsx]

## Sheet: Table S3_DEGs
Table S3. Differentially expressed genes (DEGs) with UniGene ID and adjusted P<0.05 in ARCI patients (n=5) with TGM1
mutations compared to controls (n=4) by microarray analysis.
Gene.Symbol	Gene.Description	log2FoldChange TGM1vcControl	AverageExpression	P.Value	adj.P.Val	C1	C2	C3	C4	P3	P4	P2	P1	P5	UniGene.ID
CCL20	chemokine (C-C motif) ligand 20	11.6448	11.8411	2.60245e-12	8.76687e-08	5.48173	5.38775	4.93672	5.68088	18.8575	16.1439	16.9704	16.3061	16.805	Hs.75498
S100A9	S100 calcium binding protein A9	11.2933	12.4371	2.07212e-12	8.76687e-08	6.30994	5.34826	6.24376	6.75036	17.2036	17.3413	18.0686	16.1153	18.553	Hs.112405
S100A8	S100 calcium binding protein A8	11.068	13.7681	3.56945e-11	8.01628e-07	8.9947	6.42014	6.66849	8.39339	18.6626	18.3968	19.3017	17.5996	19.4753	Hs.416073
PI3	peptidase inhibitor 3, skin-derived	9.98826	12.4858	5.95847e-08	0.000334538	7.07906	6.52149	6.76075	7.38573	16.9276	17.6146	17.2085	13.3139	19.5605	Hs.112341
SPRR2A	small proline-rich protein 2A	9.30696	15.3266	5.07088e-14	6.8329e-09	10.6666	9.63843	10.655	9.66407	19.2947	19.3121	19.9205	19.1623	19.6254	Hs.355542
S100A7A	S100 calcium binding protein A7A	8.96944	13.1533	1.49731e-10	2.522e-06	9.03963	7.76491	7.28341	8.59298	16.1005	16.6533	18.1552	16.5375	18.2518	Hs.442337
S100A7	S100 calcium binding protein A7	8.70326	15.3559	2.58417e-12	8.76687e-08	11.4027	10.2773	9.71413	10.6887	19.2028	19.0169	19.6419	18.4793	19.7789	Hs.112408
LCN2	lipocalin 2	8.30356	10.2707	1.31645e-08	0.000104346	7.57132	5.09522	4.67997	5.28408	12.9218	14.1507	15.0586	12.5082	15.1667	Hs.204238
ATP12A	ATPase, H+/K+ transporting, nongastric, alpha polypeptide	8.22242	10.5915	7.99814e-09	6.93147e-05	8.11288	5.26631	4.75253	5.96218	14.231	13.7467	14.8384	13.0526	15.3608	Hs.147111
SERPINB3	serpin peptidase inhibitor, clade B (ovalbumin), member 3	8.08612	15.3049	1.68664e-10	2.52524e-06	12.0782	10.9346	9.7673	10.4702	19.3513	19.0386	19.0919	17.6804	19.3313	Hs.227948
SERPINB4	serpin peptidase inhibitor, clade B (ovalbumin), member 4	7.69757	14.8236	1.13545e-10	2.1857e-06	11.7365	10.6354	9.80681	10.0101	18.6999	18.6013	18.6421	17.1441	18.1366	Hs.123035
GDA	guanine deaminase	6.91566	9.9591	1.11109e-07	0.000512975	5.87282	7.54798	6.35134	4.69612	13.9806	12.0417	13.6656	11.2593	14.2164	Hs.494163
SPRR2B	small proline-rich protein 2B	6.68392	15.0637	1.97361e-11	5.31881e-07	11.6792	11.2605	11.6072	10.8547	17.8305	17.4313	18.9563	17.5481	18.4053	Hs.568239
HEPHL1	hephaestin-like 1	6.24992	7.79229	2.55893e-06	0.00307867	4.69931	4.27482	4.08371	4.2226	9.75755	8.65087	13.1757	9.0944	12.1716	Hs.669645
GJB2	gap junction protein beta 2	5.69368	13.0936	2.42595e-07	0.00081723	10.9444	10.0717	9.75578	8.94985	16.4802	15.8737	15.272	13.6301	16.8645	Hs.524894
KYNU	kynureninase	5.51768	8.23598	1.73824e-09	1.97114e-05	5.2336	5.2799	4.61336	5.55556	10.5851	10.6295	11.1834	9.43916	11.6043	Hs.470126
RHCG	Rh family, C glycoprotein	5.51563	7.85823	3.32187e-05	0.0119364	4.95107	4.4602	5.15527	4.60945	12.137	11.115	9.97023	6.53402	11.7919	Hs.459284
SPRR2D	small proline-rich protein 2D	5.45134	16.5872	1.7554e-09	1.97114e-05	14.4557	13.7655	13.7405	12.273	18.7081	18.7261	19.4681	18.8185	19.3292	Hs.505327
IL36G	interleukin 36, gamma	5.12672	9.91787	7.38404e-06	0.00549715	6.70844	7.30374	8.00601	6.26058	12.8498	10.1159	13.8757	10.6819	13.4588	Hs.211238
GBP6	guanylate binding protein family, member 6	4.98001	9.40131	0.000228588	0.0341482	7.15411	6.82892	6.33284	6.22269	13.6955	10.8714	11.2439	7.97776	14.2846	Hs.254338
LCE3E	late cornified envelope 3E	4.90828	12.6761	1.44503e-05	0.00781985	10.2082	9.88215	10.81	8.89677	14.463	12.6905	16.7959	13.9275	16.4109	Hs.490208
DEFB4A	defensin, beta 4A	4.64805	7.509	4.54834e-05	0.0145232	5.06785	5.24853	5.23928	4.15132	8.09035	7.48621	10.5168	9.48176	12.2989	Hs.105924
SPRR2C	small proline-rich protein 2C (pseudogene)	4.62713	11.0231	4.3444e-08	0.00028324	8.88509	9.186	8.31767	7.42109	12.8057	12.2386	13.9871	12.6952	13.6714	Hs.2421
SPRR2F	small proline-rich protein 2F	4.59726	10.7123	5.13124e-07	0.00128041	8.70692	8.38646	8.1049	7.43467	11.9559	11.7349	14.0579	12.0607	13.9681	Hs.490252
FMO2	flavin containing monooxygenase 2	4.58376	8.17278	2.40759e-05	0.0102825	5.79871	5.18847	5.41479	6.10303	11.8063	10.1521	10.1714	7.32008	11.6001	Hs.144912
LCE3D	late cornified envelope 3D	4.51079	13.151	5.51459e-05	0.0160492	11.5151	10.2826	11.539	9.24327	15.0656	12.8437	16.9088	14.2346	16.7262	Hs.244349
FCGR3B	Fc fragment of IgG, low affinity IIIb, receptor (CD16b)	4.37179	8.3113	1.87673e-06	0.00259994	5.64393	4.78369	7.05762	6.04487	8.60268	10.9575	11.3684	10.3177	10.0253	Hs.694258
A2ML1	alpha-2-macroglobulin-like 1	4.33968	13.174	1.60069e-07	0.000676549	10.499	9.83052	10.6965	12.0263	15.3181	14.255	14.9896	14.8529	16.0982	Hs.620532
SPRR2G	small proline-rich protein 2G	4.33029	16.2243	8.01896e-07	0.00156775	13.6106	15.1278	13.9566	12.5796	17.4575	17.3315	19.3511	18.3719	18.2325	Hs.490253
SLC6A14	solute carrier family 6 (amino acid transporter), member 14	4.22425	9.94743	1.97791e-05	0.00922212	7.68253	7.70598	7.19413	7.81985	12.5858	10.7221	13.1757	9.52606	13.1147	Hs.522109
CHI3L2	chitinase 3-like 2	4.22144	8.76572	0.000268837	0.0376171	6.99452	6.15077	5.84664	6.68997	7.37293	10.4036	12.9318	12.1755	10.3257	Hs.514840
DEFB4B	defensin, beta 4B	4.16278	6.74033	1.68139e-05	0.00835603	4.73234	4.05251	4.67707	4.24877	8.16431	6.76257	10.1456	7.59624	10.2835	Hs.740237
CD36	CD36 molecule (thrombospondin receptor)	4.1187	13.1989	0.000141004	0.0258152	12.4006	11.2069	9.81279	10.2225	15.9277	13.2579	15.6359	13.2385	17.0871	Hs.120949
CRABP2	cellular retinoic acid binding protein 2	3.94082	13.415	7.87774e-07	0.00156775	10.6473	11.0391	11.1317	12.0847	15.9851	15.536	14.4564	13.8546	16.0005	Hs.405662
ATP1B1	ATPase, Na+/K+ transporting, beta 1 polypeptide	3.93373	13.4966	1.65127e-08	0.000123614	11.2348	11.4516	11.5368	11.0216	15.4796	14.7041	16.0266	14.3034	15.7107	Hs.291196
FABP5	fatty acid binding protein 5 (psoriasis-associated)	3.83982	15.6991	5.50023e-06	0.00466129	13.1459	13.0036	14.5916	13.5225	18.6193	17.3603	17.3728	15.5908	18.0855	Hs.408061
C10orf99	chromosome 10 open reading frame 99	3.71538	9.66637	7.57896e-05	0.0187233	7.64727	7.45308	7.81099	7.49776	10.2228	10.026	12.9809	10.085	13.2734	Hs.298713
SPRR1B	small proline-rich protein 1B	3.70311	11.6073	1.17697e-05	0.00709213	9.20958	9.42485	10.669	8.89671	13.7455	13.8567	13.2972	11.2205	14.1458	Hs.1076
CXCR4	chemokine (C-X-C motif) receptor 4	3.65904	8.89512	1.92922e-06	0.00260975	7.76588	6.15179	6.53642	6.99519	10.6197	11.6879	10.657	9.07277	10.5695	Hs.593413
GJB6	gap junction protein beta 6	3.63324	11.7148	2.87781e-05	0.0111331	10.6621	9.31031	9.74102	9.07198	14.8546	12.3834	12.8172	11.9595	14.6333	Hs.511757
SPRR1A	small proline-rich protein 1A	3.62861	14.4277	4.36479e-05	0.0141599	13.0198	12.664	13.3137	10.6497	16.5849	16.1654	16.0486	14.2144	17.1887	Hs.46320
ARSF	arylsulfatase F	3.60244	8.10537	6.96913e-06	0.00530551	5.11334	6.64332	6.02171	6.63767	9.48667	10.518	9.51111	8.12549	10.891	Hs.101674
SH3PXD2A-AS1	SH3PXD2A antisense RNA 1	3.58214	9.54693	1.07814e-06	0.00183895	8.01312	7.58177	7.27075	7.36179	12.0941	10.765	10.8075	9.86033	12.168	Hs.655149
FCGR3A	Fc fragment of IgG, low affinity IIIa, receptor (CD16a)	3.57657	7.33363	4.28602e-06	0.00424656	5.14062	5.41149	6.22742	4.60705	7.44219	9.03074	10.3215	8.89179	8.92985	Hs.372679
FABP5	fatty acid binding protein 5 (psoriasis-associated)	3.476	16.6424	3.00222e-06	0.00335126	14.2061	14.3133	15.6272	14.6986	19.1985	17.9957	18.3063	16.7021	18.734	Hs.408061
ZC3H12A	zinc finger CCCH-type containing 12A	3.46047	10.5212	6.59835e-10	8.89115e-06	8.67246	8.25154	8.65911	8.8117	11.9917	11.6309	12.1433	11.876	12.654	Hs.656294
EHF	ets homologous factor	3.35576	14.4216	8.23044e-09	6.93147e-05	12.9987	12.6757	12.2049	12.3497	15.8857	16.0615	15.9815	15.1626	16.4738	Hs.653859
KLK13	kallikrein related peptidase 13	3.30021	12.5645	0.000131117	0.0252949	10.4011	10.4338	11.3912	10.6979	14.3607	14.2593	14.4322	11.5064	15.5976	Hs.165296
KLK9	kallikrein related peptidase 9	3.22586	7.9445	9.57832e-05	0.021298	6.15154	5.85934	7.11213	5.48643	9.27237	7.91284	10.5435	8.23429	10.9281	Hs.448942
SPRR2E	small proline-rich protein 2E	3.17738	18.1393	5.21777e-08	0.000305689	16.953	16.8852	16.0547	15.6033	19.4575	19.0514	19.8311	19.6862	19.7311	Hs.568518
DHRS9	dehydrogenase/reductase (SDR family) member 9	3.17094	6.57632	0.000182556	0.0299259	5.73089	4.81941	4.23265	4.47579	8.71805	8.288	7.97095	5.56729	9.38386	Hs.179608
PAPL	iron/zinc purple acid phosphatase-like protein	3.15191	9.47729	0.000156757	0.0273745	7.62022	8.08855	9.09905	6.09708	10.0409	9.97388	11.7412	10.3341	12.3006	Hs.448934
BARX2	BARX homeobox 2	3.12177	7.70124	7.90546e-06	0.0057918	6.53698	5.74089	5.84216	5.74766	9.41758	9.99641	8.20231	7.80431	10.0228	Hs.591944
CACNB4	calcium channel, voltage-dependent, beta 4 subunit	3.09669	10.0054	6.26384e-06	0.00501196	8.30996	8.04069	8.15047	8.63908	12.3389	10.921	11.2934	9.96274	12.3926	Hs.120725
TMC5	transmembrane channel like 5	3.08831	8.10076	9.45734e-06	0.00637179	6.80547	5.99112	6.99668	5.74685	8.74261	8.33965	10.4946	9.43759	10.3522	Hs.115838
SAMD9	sterile alpha motif domain containing 9	3.0851	10.1595	5.44086e-06	0.00464016	8.31249	9.03938	8.31605	8.11445	12.3661	11.115	12.3153	10.0616	11.7956	Hs.65641
OAS1	2-5-oligoadenylate synthetase 1	2.9997	9.67882	0.000316467	0.0410585	7.64817	8.04416	8.44062	7.91631	10.1983	10.1849	13.4998	9.67583	11.5012	Hs.524760
AKR1B10	aldo-keto reductase family 1, member B10 (aldose reductase)	2.96524	7.02914	8.16834e-06	0.00584971	5.62098	5.49231	4.7647	5.64915	7.57648	8.16504	8.37474	7.66224	9.95663	Hs.116724
SCNN1G	sodium channel, non voltage gated 1 gamma subunit	2.95935	7.76161	0.000272866	0.0378997	6.15665	5.99442	6.01494	6.30408	10.9509	8.67161	9.67077	6.81064	9.28042	Hs.371727
GPX2	glutathione peroxidase 2	2.94295	9.04997	0.000115467	0.0232918	7.64074	7.17686	7.31661	7.52576	10.5033	10.9796	9.32549	8.78369	12.1976	Hs.2704
GCNT4	glucosaminyl (N-acetyl) transferase 4, core 2	2.89757	8.61547	2.80884e-07	0.0008802	7.03146	6.74971	6.85016	7.39148	9.61937	9.41606	10.1263	9.41076	10.9439	Hs.272404
KLK10	kallikrein related peptidase 10	2.86805	10.1951	2.14922e-05	0.00964582	9.73846	8.59883	8.33977	7.72983	11.2561	11.2694	12.3464	10.3035	12.1735	Hs.275464
LUZP2	leucine zipper protein 2	2.85752	7.01488	5.33233e-05	0.0157917	5.33862	5.53151	5.60272	5.23664	8.1919	8.16332	8.98716	6.43632	9.64575	Hs.144138
MPZL2	myelin protein zero-like 2	2.85104	14.5977	4.07586e-08	0.00028324	12.9932	13.2776	12.7511	13.0331	16.2912	15.7728	15.9012	15.0485	16.3104	Hs.116651
GK	glycerol kinase	2.84505	8.21335	2.26677e-07	0.000783187	6.96064	6.96905	6.4124	6.18896	9.65523	9.1354	9.29991	8.92255	10.376	Hs.1466
SLC16A6	solute carrier family 16, member 6	2.79538	10.8861	6.81496e-06	0.00524744	9.69946	9.87876	8.83727	8.91713	12.5622	11.9994	11.8562	11.0127	13.2122	Hs.42645
SLC19A3	solute carrier family 19 (thiamine transporter), member 3	2.7794	5.55155	1.64195e-06	0.00237902	4.36775	4.16637	3.93725	3.55839	6.72464	6.24104	6.42012	6.46862	8.0798	Hs.221597
CCL2	chemokine (C-C motif) ligand 2	2.77828	10.1601	1.89089e-06	0.00259994	8.5791	8.2116	7.91229	9.7633	11.5465	11.6862	10.7556	11.2318	11.7541	Hs.303649
HAL	histidine ammonia-lyase	2.77744	14.7074	5.08912e-07	0.00128041	12.5342	13.9799	13.1902	12.9531	15.8254	16.0831	15.9021	15.2999	16.5985	Hs.190783
C9orf84	chromosome 9 open reading frame 84	2.76961	8.035	3.86691e-06	0.00398147	5.74305	6.5004	7.13936	6.60248	9.90849	8.51118	9.6852	8.45114	9.77366	Hs.428209
SLC27A6	solute carrier family 27 (fatty acid transporter), member 6	2.74622	7.2024	3.56287e-07	0.00101168	5.94296	5.14675	5.70938	5.90779	8.98763	8.51231	8.1673	7.55055	8.89692	Hs.49765
SLC26A9	solute carrier family 26 (anion exchanger), member 9	2.74236	9.12118	3.06778e-05	0.0115147	7.77872	7.70387	7.91066	6.99735	9.3377	10.1754	10.4511	9.71954	12.0164	Hs.164073
WNT5A	wingless-type MMTV integration site family, member 5A	2.73717	8.76326	5.59614e-06	0.00468806	7.41613	7.61125	6.62373	7.31933	10.6272	9.72379	9.66696	8.91541	10.9655	Hs.643085
ZSCAN31	zinc finger and SCAN domain containing 31	2.72409	8.28618	0.000104935	0.0222583	7.04716	7.17677	6.63741	6.22987	8.80432	10.5137	9.51112	7.90097	10.7544	Hs.656413
PRSS22	protease, serine, 22	2.70954	6.50173	4.12948e-05	0.0137194	5.07944	5.11458	4.93975	4.85197	7.60168	6.56143	9.07432	6.72593	8.5665	Hs.459709
IGFBP3	insulin like growth factor binding protein 3	2.62373	13.2345	1.41456e-05	0.00779543	11.7913	11.6255	12.8415	10.8493	14.2808	14.5713	15.3094	13.5535	14.2881	Hs.450230
AKR1B15	aldo-keto reductase family 1, member B15	2.59864	7.64314	0.000194935	0.0310094	6.69597	6.46314	5.28711	6.35158	8.12791	8.1258	8.50212	8.3951	10.8395	Hs.729418
GBAP1	glucosidase, beta, acid pseudogene 1	2.59177	9.22022	6.61915e-05	0.0174197	8.11544	7.84467	8.67191	6.48939	9.8265	9.63629	11.4437	10.0248	10.9293	Hs.719930
GGCT	gamma-glutamylcyclotransferase	2.58395	13.8731	2.91495e-05	0.0111548	12.1256	13.0188	13.1161	11.4896	15.8342	15.1472	15.0199	13.7774	15.3288	Hs.530024
GPR1	G protein-coupled receptor 1	2.58147	7.96378	4.08601e-07	0.00110116	6.24752	7.11757	6.193	6.56039	9.74705	9.05437	9.34098	8.35486	9.05823	Hs.184907
SOSTDC1	sclerostin domain containing 1	2.57607	10.9014	0.000154964	0.0272598	10.2805	8.83715	9.15433	9.60905	11.1451	11.8936	13.0408	10.8463	13.3057	Hs.648106
TMEM86A	transmembrane protein 86A	2.57235	10.297	3.32594e-07	0.00099592	8.63196	8.54814	9.76479	8.52661	11.387	11.0414	11.8224	11.253	11.6973	Hs.502100
GLUL	glutamate-ammonia ligase	2.56201	15.6004	7.07119e-07	0.00151243	14.3338	13.9887	13.8844	14.5012	16.9322	17.1589	16.8978	15.6588	17.0475	Hs.518525
CARD6	caspase recruitment domain family, member 6	2.50827	7.25975	4.02313e-06	0.00407601	5.84848	5.99721	5.8597	5.7597	8.59597	8.89094	8.88362	7.01556	8.48661	Hs.200242
GABRA4	gamma-aminobutyric acid (GABA) A receptor, alpha 4	2.49018	6.94308	0.000191909	0.0308585	5.45017	5.55409	5.94302	5.29131	7.88655	8.88031	7.02469	6.84332	9.61426	Hs.248112
GCOM1	GRINL1A complex locus 1	2.48104	11.3933	0.000293401	0.0394563	9.0247	10.6875	10.8006	9.54696	13.437	11.3425	13.6518	11.6817	12.3669	Hs.437256
CNNM4	cyclin and CBS domain divalent metal cation transport mediator 4	2.47708	9.99063	5.59925e-05	0.016156	9.01428	8.10244	9.04757	8.29362	10.7009	10.2327	12.4122	10.3477	11.7643	Hs.175043
PTAFR	platelet-activating factor receptor	2.47081	7.98212	1.14755e-06	0.00186947	7.3632	6.52485	6.43169	6.11806	9.35294	8.9456	8.28759	9.362	9.45316	Hs.77542
CD24	CD24 molecule	2.43051	14.7835	1.32451e-05	0.00753058	13.3448	13.6342	13.9071	12.847	16.5196	15.0758	16.0434	15.0352	16.6448	Hs.644105
SLC37A2	solute carrier family 37 (glucose-6-phosphate transporter), member 2	2.40556	12.2683	1.34926e-05	0.00760709	10.7276	11.4111	11.3341	10.2549	13.2724	12.5921	13.0936	13.2043	14.525	Hs.352661
BIRC3	baculoviral IAP repeat containing 3	2.40071	8.9669	1.18875e-05	0.00709213	8.22454	7.7789	6.94168	7.58755	9.24266	10.996	10.2904	10.1953	9.44497	Hs.127799
SLC41A1	solute carrier family 41 (magnesium transporter), member 1	2.38948	9.66664	2.92159e-06	0.00333705	9.25397	8.29726	7.98287	7.8225	10.4308	10.8209	10.7046	10.259	11.4279	Hs.20274
SERPINB12	serpin peptidase inhibitor, clade B (ovalbumin), member 12	2.38542	16.8941	4.77747e-07	0.00126226	15.3291	15.5647	16.265	15.1165	18.281	17.5813	18.1938	17.4961	18.2191	Hs.348541
ADGRF1	adhesion G protein-coupled receptor F1	2.38489	6.40711	3.87072e-06	0.00398147	4.79157	5.06933	5.39162	5.07619	7.31945	7.68245	7.47384	6.45147	8.40812	Hs.733762
PSG7	pregnancy specific beta-1-glycoprotein 7 (gene/pseudogene)	2.36952	9.2548	4.37152e-05	0.0141599	8.31887	7.8198	7.7322	7.88276	9.85455	9.08696	11.5914	10.7264	10.2804	Hs.709203
VSNL1	visinin like 1	2.36046	14.8449	4.73234e-05	0.0148345	13.6373	13.6015	13.6288	13.2667	16.2376	15.7192	16.0983	14.4026	17.0125	Hs.444212
IRAK2	interleukin 1 receptor associated kinase 2	2.35442	6.53206	3.90437e-05	0.0133529	5.84507	5.19491	4.82964	5.0266	7.09308	7.15313	9.09679	7.06507	7.48426	Hs.449207
SMPD3	sphingomyelin phosphodiesterase 3, neutral membrane (neutral sphingomyelinase II)	2.3511	8.69702	8.25839e-06	0.00584971	7.25553	7.48121	8.16672	6.65997	10.0467	8.99445	10.2311	9.25202	10.1856	Hs.368421
PLBD1	phospholipase B domain containing 1	2.34698	14.7193	8.13217e-07	0.00156775	13.628	13.4807	13.3099	13.243	16.2898	15.0757	16.0305	15.1934	16.2224	Hs.131933
CRISP3	cysteine-rich secretory protein 3	2.3324	7.39168	0.00040998	0.0475421	6.10703	6.18926	6.44685	5.64046	7.76919	7.97708	9.62588	7.00912	9.76022	Hs.404466
MINPP1	multiple inositol-polyphosphate phosphatase 1	2.30011	11.3567	9.80621e-07	0.00176182	9.76525	10.3218	10.4946	9.73364	12.1323	12.0993	12.7432	11.8677	13.0523	Hs.121260
CACHD1	cache domain containing 1	2.27983	10.8024	2.70482e-05	0.010839	9.93993	9.61957	8.79041	9.79332	11.3872	12.8905	11.2332	11.2457	12.3215	Hs.443891
IRAK3	interleukin 1 receptor associated kinase 3	2.27798	10.5787	5.70942e-05	0.0163688	9.284	9.83504	8.38467	9.74878	11.6519	11.6422	12.5839	10.4456	11.6318	Hs.369265
VNN3	vanin 3	2.25962	5.75608	0.000278948	0.0383547	5.21065	4.23223	4.24862	4.31144	6.61972	6.12232	7.62246	5.4145	8.0228	Hs.183656
SGK1	serum/glucocorticoid regulated kinase 1	2.25585	13.4893	1.12137e-06	0.00186947	12.4292	11.9236	12.2955	12.2959	14.191	14.6342	14.9534	13.6704	15.0105	Hs.510078
PPARD	peroxisome proliferator-activated receptor delta	2.25312	10.7572	1.1489e-05	0.00700726	9.70857	9.29089	10.0605	8.96172	11.3074	11.1364	12.6779	11.4529	12.2182	Hs.696032
CTSC	cathepsin C	2.2259	13.1893	0.000129439	0.0252582	13.0288	11.9673	11.0336	11.7809	14.2044	14.0478	14.1675	13.2014	15.2715	Hs.128065
OTUB2	OTU deubiquitinase, ubiquitin aldehyde binding 2	2.20018	11.8532	3.35809e-05	0.0120345	10.3532	10.9637	11.3144	9.89231	13.3234	12.236	13.2045	11.9936	13.398	Hs.278815
SLC7A5	solute carrier family 7 (amino acid transporter light chain, L system), member 5	2.19224	8.495	4.22035e-05	0.0138366	7.40301	6.87088	7.43572	7.39877	9.94763	9.26828	9.4323	8.21382	10.4846	Hs.513797
KPNA2	karyopherin alpha 2 (RAG cohort 1, importin alpha 1)	2.19171	10.9981	1.2944e-05	0.00739056	9.88303	9.83665	10.0349	9.36729	12.0968	10.9015	12.0721	11.8647	12.9259	Hs.594238
CCL22	chemokine (C-C motif) ligand 22	2.16159	6.98708	0.000378234	0.0455056	6.21059	5.39454	5.89022	5.64943	8.12077	6.89275	7.02042	8.09368	9.61132	Hs.534347
CROT	carnitine O-octanoyltransferase	2.15575	14.3031	0.000249888	0.0360513	13.9119	13.0495	12.0548	13.4054	15.2012	16.5197	15.1206	14.1866	15.2777	Hs.125039
CXCR2	chemokine (C-X-C motif) receptor 2	2.14156	7.9475	4.97114e-05	0.0152934	7.23093	6.44832	6.59814	6.75359	9.10932	10.0328	8.5652	7.77836	9.01083	Hs.846
PDZK1IP1	PDZK1 interacting protein 1	2.13236	10.8458	1.56892e-05	0.00815498	9.70043	9.01593	10.0806	9.84758	10.9675	11.8452	12.0984	11.4038	12.6526	Hs.431099
SLC5A1	solute carrier family 5 (sodium/glucose cotransporter), member 1	2.10401	10.361	8.42885e-06	0.00588482	8.94589	9.69452	9.22214	8.9059	11.1725	10.5437	11.8625	10.9167	11.9852	Hs.1964
GOT1	glutamic-oxaloacetic transaminase 1, soluble	2.09556	11.0633	5.32801e-05	0.0157917	9.93509	9.9236	10.2227	9.51511	12.1587	12.1053	11.7583	10.8342	13.117	Hs.500756
MUC4	mucin 4, cell surface associated	2.06955	5.79279	0.000178663	0.0294309	4.66635	4.0993	4.81899	4.98753	7.68897	5.85523	7.33852	5.60961	7.07064	Hs.369646
SCNN1B	sodium channel, non voltage gated 1 beta subunit	2.05494	10.2448	9.73176e-07	0.00176182	9.30893	9.33709	8.91383	8.85301	11.8967	10.8489	11.0686	10.7111	11.2655	Hs.414614
CYP4F22	cytochrome P450, family 4, subfamily F, polypeptide 22	2.05366	11.0688	4.47949e-05	0.0144058	9.91763	10.0584	10.7152	9.02022	12.3646	11.3616	12.2487	11.4003	12.5324	Hs.156452
AASS	aminoadipate-semialdehyde synthase	2.04824	10.7336	5.44881e-07	0.00130248	9.7887	10.0529	9.38658	9.15437	11.8851	11.4417	11.2958	11.5296	12.0672	Hs.156738
NAMPT	nicotinamide phosphoribosyltransferase	2.04542	9.52617	2.02771e-06	0.00262721	8.12954	8.36881	8.19144	8.8695	10.7981	10.1256	10.7667	9.7386	10.7472	Hs.489615
ATP6V1C2	ATPase, H+ transporting, lysosomal 42kDa, V1 subunit C2	2.04398	15.2541	3.82002e-07	0.00105049	14.3005	14.155	14.295	13.7239	16.5015	15.7046	16.3851	15.7879	16.4336	Hs.580464
BLNK	B-cell linker	2.04082	8.9186	0.000167123	0.02822	7.87925	7.96007	8.17879	7.12113	10.501	9.50153	9.89069	8.52155	10.7134	Hs.665244
NT5C3A	5-nucleotidase, cytosolic IIIA	2.02701	13.8656	4.77171e-06	0.00445968	12.8098	12.8664	13.0306	12.2511	15.2458	14.1289	15.3953	14.6599	14.4024	Hs.487933
TRIM15	tripartite motif containing 15	2.01784	4.89069	7.98437e-05	0.0192121	3.75185	4.11232	4.12876	3.08573	5.76534	6.0721	6.84413	4.80435	5.4516	Hs.591789
CKMT1B	creatine kinase, mitochondrial 1B	2.01338	12.9544	5.41937e-05	0.0159335	12.2278	11.7477	11.9908	11.3773	13.7373	13.2125	14.1531	13.1496	14.9939	Hs.741420
GBA	glucosidase, beta, acid	1.98216	13.4689	3.63417e-05	0.0126015	12.4192	12.2284	12.9242	11.8989	13.9378	13.6784	15.2144	14.0003	14.9184	Hs.282997
PON3	paraoxonase 3	1.98205	10.2277	2.82638e-05	0.0111035	9.28599	8.84088	8.85953	9.51973	11.5844	10.986	10.7783	10.2197	11.9745	Hs.440967
IVL	involucrin	1.97773	10.141	6.99357e-05	0.0178479	9.13562	8.85093	9.17931	9.0033	12.299	10.9413	10.4266	10.2064	11.2269	Hs.516439
PGLYRP4	peptidoglycan recognition protein 4	1.96924	9.25523	7.97112e-05	0.0192121	7.59044	7.85055	8.28721	8.91662	10.3358	10.4979	9.67938	9.22382	10.9154	Hs.58356
BLMH	bleomycin hydrolase	1.96544	15.032	0.0002812	0.0385857	13.6427	14.1883	15.2538	12.6754	16.0905	15.5958	15.8474	15.6443	16.3496	Hs.371914
SLC15A1	solute carrier family 15 (oligopeptide transporter), member 1	1.95666	12.123	1.14926e-05	0.00700726	11.12	11.2834	11.5288	10.2118	13.1851	13.0693	13.0918	12.2537	13.3634	Hs.436893
PLAT	plasminogen activator, tissue	1.95339	9.18539	0.000169434	0.0285029	8.64892	7.87238	7.74535	8.13403	10.458	10.8133	9.63568	8.76355	10.5974	Hs.491582
RGS1	regulator of G-protein signaling 1	1.91503	6.277	1.56271e-05	0.00815498	5.40695	5.04305	4.98826	5.41413	7.34851	7.589	6.10428	6.95256	7.64627	Hs.75256
NEU2	sialidase 2 (cytosolic sialidase)	1.90929	7.83587	4.73857e-06	0.00445968	6.84984	6.98785	6.79387	6.46906	8.28855	8.05075	9.11325	8.64605	9.32363	Hs.532681
KCNJ15	potassium channel, inwardly rectifying subfamily J, member 15	1.90567	6.40476	5.80029e-05	0.0164197	5.47666	5.26749	5.02374	5.61632	7.27426	7.13689	7.29072	6.22894	8.32782	Hs.411299
EPHB2	EPH receptor B2	1.90164	6.08169	0.000398993	0.0468732	5.17713	4.6351	5.37854	4.91013	7.69658	7.62517	6.27403	5.57207	7.4665	Hs.523329
CTSB	cathepsin B	1.89081	15.414	0.00031684	0.0410585	15.4192	13.872	13.9463	14.2167	15.4875	16.6847	16.7378	15.4403	16.9213	Hs.520898
TPRXL	tetra-peptide repeat homeobox-like	1.8633	11.0299	5.29135e-06	0.00456343	10.249	9.3143	10.3854	10.0304	11.8878	12.356	11.7053	11.3345	12.0068	Hs.529180
FAAHP1	fatty acid amide hydrolase pseudogene 1	1.8605	4.93094	0.000105488	0.0223144	3.69291	4.13198	3.7473	4.01714	6.53715	5.80396	6.00092	4.4215	6.02563	Hs.170205
FRMPD1	FERM and PDZ domain containing 1	1.85094	8.53108	0.000447916	0.0497575	7.37716	8.11825	8.49656	6.01914	9.26678	8.97377	9.47347	9.63402	9.42057	Hs.163990
PON2	paraoxonase 2	1.84327	13.959	1.26518e-05	0.00729803	12.7509	13.2154	12.6649	13.1086	15.3547	14.4518	14.5053	14.1609	15.4185	Hs.744912
PYDC1	PYD (pyrin domain) containing 1	1.83125	6.31194	7.26902e-05	0.01824	5.5267	5.57653	4.96876	5.10634	6.94405	8.13749	6.70049	6.31672	7.53042	Hs.58314
WWOX	WW domain containing oxidoreductase	1.82334	13.8477	2.47178e-05	0.0104083	12.8942	12.6212	12.8288	12.9946	15.159	14.3417	13.7551	14.6606	15.374	Hs.461453
NUDT4	nudix hydrolase 4	1.80729	13.4215	7.04337e-05	0.0179383	12.6529	12.6261	12.1913	12.1997	15.0101	14.72	14.1257	13.1475	14.1207	Hs.506325
SDR9C7	short chain dehydrogenase/reductase family 9C, member 7	1.80074	10.6097	6.62677e-06	0.00516153	9.41435	9.67856	10.1993	9.14481	11.5677	11.1946	11.3546	10.9561	11.977	Hs.380178
LYZ	lysozyme	1.80028	14.7399	0.000176184	0.029134	13.651	14.0045	12.7223	14.5813	15.631	16.0055	14.7072	15.8097	15.5468	Hs.524579
RAET1E	retinoic acid early transcript 1E	1.79235	9.22951	8.54949e-06	0.00593829	7.90031	8.81247	8.27016	7.95212	10.334	9.57669	10.2448	9.53933	10.4357	Hs.511818
CKMT1A	creatine kinase, mitochondrial 1A	1.78264	13.9254	8.40954e-05	0.0198214	13.227	12.6327	13.0878	12.7927	14.6037	14.1132	14.9807	14.0801	15.8108	Hs.654988
TMEM40	transmembrane protein 40	1.77887	13.7015	1.34354e-05	0.00760669	12.931	12.3894	13.351	12.1817	14.3744	14.0878	14.6235	14.3034	15.0716	Hs.475502
ALOX12B	arachidonate 12-lipoxygenase, 12R type	1.76041	14.2375	0.000105965	0.02232	13.0779	13.6656	13.9408	12.3536	15.1227	14.3167	15.2461	14.8682	15.5456	Hs.136574
FAM110C	family with sequence similarity 110, member C	1.74839	7.54329	0.000336673	0.0423982	7.22967	6.2683	6.32583	6.46404	8.78087	8.92511	7.97631	7.07412	8.84534	Hs.8379
TNFSF15	tumor necrosis factor (ligand) superfamily, member 15	1.73607	5.45971	8.91912e-06	0.00610068	4.67258	4.51428	4.41975	4.37431	5.60799	6.03642	6.79483	6.7799	5.93733	Hs.23349
RGS20	regulator of G-protein signaling 20	1.73545	6.21069	0.000184367	0.0300928	5.58675	5.49602	5.16988	4.73353	7.61261	6.28261	7.67755	6.12093	7.21629	Hs.368733
SLC39A2	solute carrier family 39 (zinc transporter), member 2	1.72818	10.8521	3.11104e-05	0.0115167	9.55443	9.91592	10.2769	9.82071	12.3284	11.6144	11.1658	10.9397	12.0526	Hs.175783
SMOX	spermine oxidase	1.71915	8.37144	0.000107282	0.0224126	7.75969	7.30416	7.64385	6.95773	8.78429	8.86286	10.2342	8.50647	9.28965	Hs.433337
C12orf56	chromosome 12 open reading frame 56	1.71739	7.18189	1.33475e-06	0.00202085	6.01394	6.28533	6.47682	6.13507	8.22874	7.7431	7.59576	7.712	8.44629	Hs.535190
ABCG4	ATP binding cassette subfamily G member 4	1.71465	5.48995	7.74211e-05	0.0188779	4.59166	4.34637	4.87247	4.33896	6.51002	6.34331	6.40125	5.1055	6.89999	Hs.126378
GPI	glucose-6-phosphate isomerase	1.7084	10.8954	2.84998e-05	0.0111313	10.2529	9.90524	9.85175	9.77524	11.6463	11.6313	11.7158	10.8021	12.4779	Hs.466471
CYCS	cytochrome c, somatic	1.70064	13.838	0.000140694	0.0258152	12.7977	12.7524	13.1153	12.9072	15.104	13.8207	14.3212	14.098	15.6251	Hs.437060
PPARGC1B	peroxisome proliferator-activated receptor gamma, coactivator 1 beta	1.68916	7.08885	4.8592e-06	0.00445968	6.56311	5.90043	6.03364	6.10453	7.29564	8.02355	7.56144	7.97467	8.34264	Hs.483816
NFKBIZ	nuclear factor of kappa light polypeptide gene enhancer in B-cells inhibitor, zeta	1.67972	13.0752	8.15567e-07	0.00156775	12.153	12.341	12.0281	12.0462	14.2566	13.6747	13.8416	13.345	13.991	Hs.319171
DUSP6	dual specificity phosphatase 6	1.67799	7.88033	0.000274168	0.0379687	7.44701	6.66061	6.32542	7.35943	8.44995	8.70217	8.25405	7.99271	9.73164	Hs.298654
LIPM	lipase, family member M	1.67306	11.6701	0.000303475	0.0402091	10.3553	11.1243	11.2749	10.2082	13.0027	11.4557	12.4141	12.0756	13.1206	Hs.55118
FAXDC2	fatty acid hydroxylase domain containing 2	1.66984	13.8695	0.00022544	0.0338281	13.8593	13.0738	12.1763	12.6579	13.9738	15.2018	14.9735	14.2828	14.6264	Hs.519694
ADTRP	androgen-dependent TFPI-regulating protein	1.66874	9.41081	6.49203e-06	0.00511572	8.71735	8.66403	8.60088	7.95267	10.1683	9.95131	9.82781	10.0128	10.8022	Hs.126409
ELOVL4	ELOVL fatty acid elongase 4	1.65561	16.128	0.000192389	0.0308987	14.961	15.6996	15.6393	14.5329	17.5066	15.919	17.0418	16.7295	17.122	Hs.101915
FOXE1	forkhead box E1	1.65349	6.22459	1.43373e-05	0.00779543	5.08318	5.17127	5.49273	5.47673	6.82062	7.06099	6.34731	6.82028	7.74815	Hs.159234
FRK	fyn-related Src family tyrosine kinase	1.65026	9.33487	6.20143e-05	0.0168733	8.51157	8.6445	8.13123	8.38494	10.019	9.81214	11.0069	9.28108	10.2225	Hs.89426
CD2	CD2 molecule	1.64923	7.50181	0.000120003	0.0240627	7.00988	6.85164	6.31659	6.16417	7.60011	9.18496	7.79392	8.12754	8.46748	Hs.523500
CLEC7A	C-type lectin domain family 7, member A	1.64586	11.7188	0.000268386	0.037593	11.6686	11.0081	9.82543	10.7155	12.1428	12.192	12.8808	12.047	12.9887	Hs.143929
ALOX12	arachidonate 12-lipoxygenase	1.64253	8.95562	0.00014404	0.0261226	7.93544	8.13029	8.76846	7.33823	9.3777	8.97351	10.199	9.70167	10.1763	Hs.654431
TMEM45B	transmembrane protein 45B	1.63279	13.8334	0.000320021	0.0413048	13.6332	12.897	12.8143	12.3608	14.545	13.8787	14.8692	13.9885	15.5142	Hs.504301
PCCA	propionyl-CoA carboxylase alpha subunit	1.63051	10.7815	2.70233e-05	0.010839	10.2554	9.91548	9.98675	9.34502	11.5935	11.9514	11.2463	10.8235	11.916	Hs.80741
CALML5	calmodulin-like 5	1.62702	9.91532	0.000172969	0.02881	8.65632	8.94365	9.35741	9.08832	10.4151	10.1085	11.4252	9.91476	11.3287	Hs.180142
NCOA7	nuclear receptor coactivator 7	1.61948	10.1003	0.000193343	0.0309413	9.62071	9.48015	8.85253	8.84892	11.4159	11.227	10.9206	9.71621	10.8206	Hs.171426
PGLYRP3	peptidoglycan recognition protein 3	1.61229	11.6374	8.12443e-05	0.0195143	10.6787	10.6491	11.1072	10.5315	12.1791	12.2045	12.8204	11.4798	13.0858	Hs.348266
FASTKD1	FAST kinase domains 1	1.61052	9.52628	7.74539e-07	0.00156775	8.78457	8.44496	8.44822	8.84844	10.2057	10.3404	9.80855	10.294	10.5618	Hs.529276
ZBTB7C	zinc finger and BTB domain containing 7C	1.60434	8.48599	0.000231892	0.034413	7.95724	7.42537	7.51914	7.47698	9.99539	9.07664	8.39132	8.62546	9.90634	Hs.515388
ABCC5	ATP binding cassette subfamily C member 5	1.59228	7.40081	5.20778e-05	0.0157402	6.47014	6.85989	6.67669	6.05814	8.01178	8.94254	8.02115	7.44231	8.12468	Hs.743953
SPTLC2	serine palmitoyltransferase, long chain base subunit 2	1.59103	12.4117	2.30305e-05	0.0101748	11.3594	11.5962	11.6677	11.4881	13.0294	12.8009	13.2035	12.5786	13.982	Hs.435661
SLC39A6	solute carrier family 39 (zinc transporter), member 6	1.58981	15.2778	2.00412e-05	0.00924831	14.5197	14.3404	14.0587	14.6594	16.1861	15.3266	16.1018	15.6991	16.6082	Hs.79136
ABCA12	ATP binding cassette subfamily A member 12	1.58253	15.9038	5.63453e-05	0.0161885	14.7098	15.2137	15.4725	14.7026	16.9908	16.1362	16.3454	16.2416	17.3218	Hs.134585
SRD5A3	steroid 5 alpha-reductase 3	1.5803	14.3879	0.000150141	0.026655	13.8744	13.3161	13.1479	13.7016	15.1428	14.8822	14.558	14.7012	16.1672	Hs.39311
TPX2	TPX2, microtubule-associated	1.57595	8.45677	0.000239497	0.0351544	8.12276	7.67318	7.70356	6.82545	9.13776	8.25637	9.85434	9.37659	9.16089	Hs.244580
TRIB2	tribbles pseudokinase 2	1.57146	6.79548	8.89893e-05	0.0204129	6.05732	6.08786	5.68561	5.85898	7.15851	8.52247	7.55608	6.86434	7.36814	Hs.467751
SOD2	superoxide dismutase 2, mitochondrial	1.56396	10.999	3.31465e-05	0.0119364	10.2027	10.2427	9.85643	10.2188	10.9972	12.0308	12.3753	11.3612	11.706	Hs.487046
CCNA2	cyclin A2	1.55603	10.054	8.90758e-05	0.0204129	9.56276	8.88985	9.46702	8.83834	11.2044	9.83148	11.1635	10.7681	10.76	Hs.58974
RRM2	ribonucleotide reductase M2	1.55515	8.96847	9.20083e-05	0.0208019	8.17604	8.38131	8.24668	7.61395	10.3327	8.76158	9.90641	9.64266	9.65488	Hs.226390
NUDT4P1	nudix hydrolase 4 pseudogene 1	1.55471	13.588	0.000134923	0.0253564	12.7018	13.1243	12.3756	12.6954	14.9367	14.72	14.0491	13.3416	14.3474	Hs.601274
NUDT4	nudix hydrolase 4	1.55471	13.588	0.000134923	0.0253564	12.7018	13.1243	12.3756	12.6954	14.9367	14.72	14.0491	13.3416	14.3474	Hs.506325
TNFRSF21	tumor necrosis factor receptor superfamily, member 21	1.55245	8.37431	0.000443089	0.049548	7.43611	7.48679	7.53832	7.58612	9.39538	8.13416	9.47327	8.32675	9.99185	Hs.443577
MOXD1	monooxygenase, DBH-like 1	1.54761	10.786	0.00025158	0.0362178	10.0354	10.2348	10.1557	9.27904	12.1099	11.2018	11.7709	10.5092	11.7774	Hs.6909
CLCA2	chloride channel accessory 2	1.54267	15.5716	0.000264411	0.0372687	15.1309	14.3104	14.6503	14.7667	16.7712	15.5648	16.0264	15.7701	17.1537	Hs.241551
TNFSF10	tumor necrosis factor (ligand) superfamily, member 10	1.54076	14.4892	0.000335639	0.0423075	14.1931	13.5498	13.3097	13.4801	14.3039	15.3878	16.1288	14.7824	15.2669	Hs.478275
SRD5A1	steroid-5-alpha-reductase, alpha polypeptide 1 (3-oxo-5 alpha-steroid delta 4-dehydrogenase alpha 1)	1.53629	9.7309	0.000157514	0.0273745	8.84162	8.37864	8.613	9.67636	11.0163	9.88997	10.5798	9.96152	10.6209	Hs.552
MPHOSPH6	M-phase phosphoprotein 6	1.53469	10.8922	7.23421e-07	0.00152312	10.161	9.81603	10.2621	9.91941	11.9709	11.3962	11.4184	11.4798	11.6065	Hs.344400
KIF2A	kinesin heavy chain member 2A	1.53193	10.9817	7.05903e-06	0.00534377	10.1099	10.5167	9.80883	10.0869	11.6304	11.6883	11.5435	11.2301	12.2202	Hs.558351
UGT1A1	UDP glucuronosyltransferase 1 family, polypeptide A1	1.52697	9.14895	0.000417149	0.0480745	8.73663	7.92707	8.41134	8.1275	9.2025	9.5327	9.77818	9.57145	11.0532	Hs.554822
IDE	insulin-degrading enzyme	1.5238	15.7689	4.70334e-06	0.00445968	14.8335	15.0186	15.2239	14.6137	16.7888	15.9923	16.7828	16.3526	16.3145	Hs.500546
TRIM16L	tripartite motif containing 16-like	1.52335	9.03191	3.99596e-05	0.0134785	8.56728	8.14839	8.2942	7.73256	10.3932	9.14115	9.71635	9.43637	9.85774	Hs.745311
QPCT	glutaminyl-peptide cyclotransferase	1.52048	13.3858	0.000149143	0.0265653	12.7795	13.4234	11.7572	12.2041	14.1555	13.9738	14.1423	13.6973	14.3388	Hs.79033
NFE2L3	nuclear factor, erythroid 2-like 3	1.51957	11.2093	0.000155587	0.0272983	10.8836	10.7238	10.3971	9.45606	12.266	11.2979	12.1553	11.7411	11.9632	Hs.404741
GRHL3	grainyhead-like transcription factor 3	1.51302	14.0769	1.43473e-05	0.00779543	13.3571	12.9717	13.6487	12.968	14.3687	14.3915	15.0434	14.7165	15.2268	Hs.657920
ENDOU	endonuclease, polyU-specific	1.50857	10.3404	5.93076e-06	0.00490281	9.56342	9.46769	9.43099	9.54717	11.5268	10.6947	11.3834	10.6447	10.8048	Hs.997
SLC7A8	solute carrier family 7 (amino acid transporter light chain, L system), member 8	1.49299	10.0805	2.57281e-05	0.0106647	9.63561	9.62482	9.11902	8.62467	10.9136	11.0184	10.6587	10.2723	10.8571	Hs.596643
GARS	glycyl-tRNA synthetase	1.49148	14.8362	9.42583e-05	0.0210689	14.09	14.2065	14.2008	13.533	15.6261	15.0025	15.8145	14.8808	16.1713	Hs.404321
IL4R	interleukin 4 receptor	1.4894	9.28327	4.19978e-05	0.0138027	8.57844	8.54539	7.95575	8.74375	9.73181	10.1769	10.1861	9.24702	10.3843	Hs.513457
SLC31A1	solute carrier family 31 (copper transporter), member 1	1.48759	15.7827	1.81006e-05	0.00877346	15.1357	15.3335	14.8121	14.5439	15.9964	16.4084	16.428	16.3463	17.0403	Hs.532315
FCHSD1	FCH and double SH3 domains 1	1.47427	10.3738	0.000198593	0.0313716	9.83683	9.61383	10.0372	8.73117	10.7888	10.6733	11.6511	10.672	11.36	Hs.591257
GLTP	glycolipid transfer protein	1.47345	14.149	9.18316e-05	0.0207969	13.1921	13.4983	13.526	13.1055	15.0487	14.5828	14.8947	13.976	15.5174	Hs.381256
ACPP	acid phosphatase, prostate	1.45774	14.848	3.1482e-05	0.0115906	14.3658	14.0931	13.9876	13.7062	14.9646	15.1092	16.006	15.8345	15.5653	Hs.433060
STAT3	signal transducer and activator of transcription 3 (acute-phase response factor)	1.45753	11.6266	0.000131433	0.0252949	11.1953	10.6578	10.5936	10.8209	11.7133	12.4216	12.4679	11.6985	13.0707	Hs.463059
ACADVL	acyl-CoA dehydrogenase, very long chain	1.4568	10.4509	2.02155e-06	0.00262721	9.75537	9.58278	9.80491	9.42326	10.7298	11.164	11.264	10.889	11.4451	Hs.437178
SHCBP1	SHC SH2-domain binding protein 1	1.44944	8.07947	8.29638e-05	0.0198213	7.4512	7.23145	7.14714	7.26714	8.80505	9.49438	8.79534	7.89752	8.62606	Hs.123253
DUSP16	dual specificity phosphatase 16	1.44659	9.59062	7.09472e-05	0.0179477	8.84844	8.55604	8.35642	9.38691	10.6118	9.89693	10.3377	9.71282	10.6084	Hs.536535
RAB38	RAB38, member RAS oncogene family	1.41861	12.9753	3.52504e-05	0.0124344	12.4528	12.3544	12.3299	11.6117	13.991	13.457	13.2888	13.282	14.0102	Hs.591975
SAMSN1	SAM domain, SH3 domain and nuclear localization signals 1	1.4182	7.36697	5.74004e-05	0.0163757	7.03681	6.3129	6.39072	6.5759	7.7999	8.6816	7.59321	7.68023	8.23148	Hs.473341
HIPK2	homeodomain interacting protein kinase 2	1.41693	11.251	0.00022912	0.0341898	10.5418	10.914	9.98898	10.4103	11.9875	12.1895	11.7639	10.9903	12.4724	Hs.731417
ALAS1	5-aminolevulinate synthase 1	1.41222	10.0364	1.38649e-05	0.00772012	9.43847	9.0877	9.35801	9.12318	10.7754	10.9111	10.5987	10.0063	11.0289	Hs.476308
PGAM1	phosphoglycerate mutase 1 (brain)	1.40023	13.4752	9.83384e-05	0.0213153	13.0593	12.4795	12.7115	12.5389	14.2792	13.9714	14.1761	13.3154	14.7456	Hs.632918
KLF12	Kruppel-like factor 12	1.39468	9.04675	0.000253728	0.0362944	7.78283	9.18332	8.07931	8.04227	9.82921	9.86837	9.15061	9.44377	10.0411	Hs.373857
DSG3	desmoglein 3	1.39345	14.538	1.01517e-05	0.00664041	13.7143	13.6983	13.9417	13.7011	15.3363	15.0234	15.1887	14.6005	15.6377	Hs.1925
IFRD1	interferon-related developmental regulator 1	1.38817	12.0295	0.000129463	0.0252582	10.7272	11.516	11.5785	11.2116	12.7962	12.0428	13.1534	12.2536	12.9864	Hs.7879
RAET1G	retinoic acid early transcript 1G	1.38623	6.04264	0.00038434	0.045861	5.4398	5.21684	5.4892	4.9442	6.80616	6.01945	6.96673	5.99445	7.50693	Hs.558792
DAPP1	dual adaptor of phosphotyrosine and 3-phosphoinositides	1.3815	10.2374	4.36383e-06	0.0042921	9.15954	9.65732	9.69358	9.36925	11.2896	10.684	10.8769	10.6831	10.7235	Hs.436271
FBXO45	F-box protein 45	1.38127	10.341	0.000380882	0.0456611	9.37376	9.72209	9.92559	9.27316	11.1283	9.85329	11.3422	11.0944	11.3563	Hs.169815
GRAMD1C	GRAM domain containing 1C	1.37545	12.6032	4.85357e-05	0.0150693	12.158	11.7614	12.0715	11.3655	13.537	12.7196	13.4888	12.8627	13.4647	Hs.24583
NLRX1	NLR family member X1	1.37383	6.55936	3.55941e-05	0.0124902	5.88353	5.48581	5.90383	5.91133	7.31788	7.7939	6.92796	6.61811	7.19192	Hs.524082
MLKL	mixed lineage kinase domain-like	1.37098	8.55888	0.000305104	0.0403061	7.73614	7.65032	7.38807	8.41438	9.40325	9.80856	9.22018	8.36556	9.04346	Hs.119878
TXNRD1	thioredoxin reductase 1	1.36777	10.5688	6.68274e-05	0.0174197	10.0535	9.84857	9.66805	9.66573	11.5949	11.0666	11.7846	10.7499	10.6876	Hs.654922
IFI16	interferon, gamma-inducible protein 16	1.36363	15.8773	9.72246e-05	0.0213153	15.6298	15.1384	14.7023	15.0083	16.5824	16.2741	16.9889	15.8597	16.7116	Hs.380250
TUBG2	tubulin, gamma 2	1.36296	10.3762	2.61674e-05	0.0107247	9.79178	9.69125	9.69433	9.29865	10.6316	11.1817	10.9602	10.5781	11.5582	Hs.708059
SH2D4A	SH2 domain containing 4A	1.35769	9.8347	0.000134879	0.0253564	9.22875	9.60896	9.09478	8.38922	10.5681	10.2943	10.9214	9.93546	10.4714	Hs.303208
TTK	TTK protein kinase	1.35427	9.15714	0.000258848	0.036715	8.68895	8.66186	8.7363	7.53195	9.79251	9.12153	10.0168	10.0289	9.83546	Hs.169840
RANBP10	RAN binding protein 10	1.35	9.71711	1.69182e-06	0.00239968	8.88459	8.90201	8.92002	9.16182	10.1657	10.1941	10.4015	10.127	10.6973	Hs.368569
HSPH1	heat shock 105kDa/110kDa protein 1	1.33337	11.7236	0.000388316	0.0460495	10.5843	11.2778	10.9728	11.0965	12.9257	12.2099	11.8267	11.6679	12.9509	Hs.743267
LIPN	lipase, family member N	1.32535	13.8346	7.36411e-05	0.0183419	12.8716	13.3354	13.4162	12.7701	14.7471	13.7332	14.6095	14.3293	14.6991	Hs.632091
CASP14	caspase 14	1.31809	17.5312	0.000395185	0.0466422	16.6751	16.9449	17.2088	16.3669	18.5418	17.9506	18.0438	17.3025	18.7463	Hs.466057
KCNK10	potassium channel, two pore domain subfamily K, member 10	1.31695	5.77517	0.000170905	0.0285721	4.57422	5.29209	5.22508	5.08271	6.39511	6.95808	6.42808	5.58276	6.43837	Hs.560255
GPLD1	glycosylphosphatidylinositol specific phospholipase D1	1.30525	9.57558	0.000323813	0.0414756	8.98148	9.03292	8.91449	8.47286	10.0462	9.78819	10.2217	9.62106	11.1013	Hs.533291
RDH16	retinol dehydrogenase 16 (all-trans)	1.29723	4.98217	0.000132771	0.025305	3.79296	4.19811	4.38634	4.66854	5.35227	5.40267	5.86371	5.04868	6.12627	Hs.134958
TNIP1	TNFAIP3 interacting protein 1	1.29321	9.70494	0.000217321	0.0330142	9.45004	8.84729	8.54848	9.10014	10.3004	10.0949	11.0296	9.7475	10.2261	Hs.355141
GYS1	glycogen synthase 1 (muscle)	1.29146	9.71654	5.90231e-05	0.0165012	9.08502	9.13244	8.8638	8.91498	9.68294	10.1861	10.6283	10.1134	10.8419	Hs.386225
IDO1	indoleamine 2,3-dioxygenase 1	1.28903	6.32414	0.000171432	0.0286247	5.42775	4.99998	6.05131	5.953	6.56593	6.86144	6.90642	6.67167	7.47974	Hs.840
IGSF3	immunoglobulin superfamily, member 3	1.28776	8.74159	9.96095e-07	0.00176608	8.15065	8.0247	7.89363	8.03569	9.31568	9.30265	9.36396	9.05329	9.53405	Hs.171057
MREG	melanoregulin	1.28525	10.725	3.98826e-05	0.0134785	10.0026	9.62277	10.3962	10.0223	11.6543	10.9748	11.4871	10.8898	11.475	Hs.620391
TGIF2-C20orf24	TGIF2-C20orf24 readthrough	1.28051	11.4229	0.000162765	0.0277824	10.7142	10.5572	10.9234	10.6511	12.3646	11.6468	11.8775	11.3909	12.6801	Hs.584985
PTGR1	prostaglandin reductase 1	1.26854	11.8076	0.000382273	0.0457464	11.4516	11.3607	11.1416	10.4575	12.5193	12.1193	12.7127	11.6793	12.8264	Hs.584864
EPHA1	EPH receptor A1	1.26405	9.05157	0.000137201	0.0255001	8.07406	7.9547	9.16397	8.20457	9.77782	9.51063	9.51372	9.39387	9.87083	Hs.89839
ALDH3B2	aldehyde dehydrogenase 3 family, member B2	1.25756	14.7263	5.95738e-05	0.0165247	14.1239	13.7813	14.3854	13.82	15.2733	15.213	15.3163	14.78	15.8435	Hs.87539
SLAMF7	SLAM family member 7	1.2448	6.89242	9.80832e-05	0.0213153	6.5447	6.10226	5.7005	6.45601	7.08498	7.86533	7.43968	7.12196	7.71637	Hs.517265
POR	P450 (cytochrome) oxidoreductase	1.24085	9.16177	0.00010602	0.02232	8.73846	8.38343	8.35814	8.40962	9.97551	10.141	9.62281	8.96239	9.8646	Hs.354056
CYP2S1	cytochrome P450, family 2, subfamily S, polypeptide 1	1.24005	8.39673	0.00014831	0.0265398	7.50968	7.75466	7.97773	7.58916	9.53149	8.94791	8.60036	8.36665	9.2929	Hs.98370
REL	v-rel avian reticuloendotheliosis viral oncogene homolog	1.23811	13.6293	4.7981e-05	0.0149661	13.0249	12.7614	12.6271	13.3527	14.523	13.8074	14.5133	14.0357	14.0186	Hs.631886
CALML3-AS1	CALML3 antisense RNA 1	1.22612	10.6893	0.000163136	0.0277824	10.0781	10.027	10.0527	9.87445	11.2098	11.7721	11.7165	10.7633	10.7094	Hs.678826
NAGK	N-acetylglucosamine kinase	1.22237	12.7695	0.000195149	0.0310094	12.1807	12.2339	12.191	11.7562	12.8655	13.1936	13.055	13.3216	14.1284	Hs.7036
EPHA4	EPH receptor A4	1.20941	12.3413	0.000148602	0.0265568	11.6753	11.1729	11.8667	11.9627	12.3129	12.985	12.6802	13.1198	13.2963	Hs.371218
TC2N	tandem C2 domains, nuclear	1.20938	14.0447	4.15493e-05	0.013756	13.5482	13.1645	13.1308	13.6478	14.2351	14.4604	14.3579	14.9024	14.9554	Hs.510262
FSCN1	fascin actin-bundling protein 1	1.20918	8.95047	2.57085e-05	0.0106647	8.55774	8.23507	7.90501	8.41702	9.66191	9.4482	9.12421	9.37284	9.83227	Hs.118400
MPI	mannose phosphate isomerase	1.20379	7.51807	4.94836e-05	0.0152582	6.77391	6.66311	7.00457	6.9556	7.91718	8.61805	7.79885	7.6722	8.25914	Hs.75694
DHFR	dihydrofolate reductase	1.20373	11.2803	0.000396711	0.0467273	10.9364	10.8259	10.6381	10.0459	12.2949	11.8051	12.1449	11.1098	11.7219	Hs.592364
SEMA7A	semaphorin 7A, GPI membrane anchor (John Milton Hagen blood group)	1.20244	7.35249	5.56368e-05	0.0161225	6.76002	6.6081	6.92336	6.44641	7.92448	7.50003	7.58625	7.97459	8.44919	Hs.24640
HIST1H4K	histone cluster 1, H4k	1.20184	7.27355	0.000308685	0.040536	6.83315	6.10697	6.79214	6.69117	7.02045	7.97725	7.85435	7.92787	8.25859	Hs.528055
C1orf116	chromosome 1 open reading frame 116	1.20178	12.0963	0.000325601	0.0415148	11.6165	11.5213	11.569	11.008	12.1105	12.6451	12.5215	12.4278	13.4475	Hs.32417
TMEM165	transmembrane protein 165	1.19492	11.7116	1.0817e-05	0.00681108	11.0625	11.3066	10.9462	10.8757	12.3493	11.8171	12.3297	12.2433	12.474	Hs.479766
GINS3	GINS complex subunit 3 (Psf3 homolog)	1.18833	7.93408	5.88055e-05	0.0165012	7.32328	7.10541	7.28811	7.3788	8.48054	8.47343	8.67091	7.81262	8.87367	Hs.47125
SLC11A2	solute carrier family 11 (proton-coupled divalent metal ion transporter), member 2	1.18293	11.7455	5.46299e-05	0.0159335	11.4937	11.1253	10.9675	10.7667	12.4585	12.5972	12.3879	11.8754	12.0371	Hs.505545
CTSH	cathepsin H	1.18114	11.9225	7.54666e-05	0.018693	11.6454	10.9496	11.3597	11.1105	12.524	12.6075	11.934	12.8243	12.3475	Hs.148641
C12orf74	chromosome 12 open reading frame 74	1.1796	5.19767	5.94783e-05	0.0165247	5.05917	4.11375	4.56131	4.43512	5.65456	5.9331	5.94127	5.40282	5.67793	Hs.326303
GDPD3	glycerophosphodiester phosphodiesterase domain containing 3	1.17459	6.32356	7.75767e-05	0.0188779	5.57633	5.96681	5.75615	5.38475	6.38455	7.15271	6.79558	6.62962	7.26554	Hs.289015
C20orf24	chromosome 20 open reading frame 24	1.17142	11.7448	0.000233838	0.0345875	11.1383	10.8824	11.5549	10.8005	12.6971	12.0426	12.1823	11.7364	12.6688	Hs.584985
MB21D1	Mab-21 domain containing 1	1.16401	5.62587	0.000257384	0.0365843	4.75756	4.76438	4.81611	5.57875	6.34647	6.3527	5.83913	5.65305	6.52472	Hs.658405
BID	BH3 interacting domain death agonist	1.16292	7.84599	0.00033381	0.0422174	7.46996	7.54361	6.74911	7.03701	8.17264	8.79586	8.36577	7.76042	8.71952	Hs.591054
CSF2RA	colony stimulating factor 2 receptor, alpha, low-affinity (granulocyte-macrophage)	1.15268	8.14395	0.000141832	0.0259179	7.67644	7.96756	7.18003	7.19026	8.52644	8.51426	8.98344	8.2831	8.97405	Hs.520937
CD47	CD47 molecule	1.15189	13.5165	2.09869e-05	0.00952168	12.9632	13.0823	12.534	12.9268	13.9576	14.2257	14.1213	14.2042	13.6335	Hs.446414
GULP1	GULP, engulfment adaptor PTB domain containing 1	1.13878	8.78994	0.000385273	0.045861	7.85369	8.23379	8.24791	8.29376	9.48648	9.74414	8.95958	8.59667	9.69348	Hs.470887
CSF2RA	colony stimulating factor 2 receptor, alpha, low-affinity (granulocyte-macrophage)	1.12777	8.60901	0.000138807	0.0256922	8.08594	8.40944	7.59952	7.83499	8.98458	8.95348	9.4813	8.72765	9.40422	Hs.520937
PGM2	phosphoglucomutase 2	1.10585	12.3083	0.000114364	0.0231534	11.6825	11.785	11.7429	11.5651	13.3488	12.5189	12.9902	12.3177	12.8231	Hs.23363
ENO1	enolase 1, (alpha)	1.0968	15.6679	0.00029295	0.039435	15.4254	14.7803	14.9762	15.0523	16.4984	15.7835	16.0958	15.7323	16.6667	Hs.517145
FMNL2	formin like 2	1.08981	8.87204	0.000411761	0.0476666	8.35054	8.73712	8.10099	7.87771	9.70901	9.14297	9.23333	8.8892	9.80751	Hs.654630
SUSD2	sushi domain containing 2	1.08975	10.1585	0.000157647	0.0273745	9.41457	9.61985	9.76766	9.41018	10.977	10.4358	10.0387	10.9071	10.8554	Hs.131819
NABP1	nucleic acid binding protein 1	1.08562	9.42072	0.00032193	0.0413964	9.0607	9.02859	8.37497	8.80613	9.3199	10.3618	10.0308	9.73664	10.0669	Hs.591610
CYP2C19	cytochrome P450, family 2, subfamily C, polypeptide 19	1.08381	7.86374	0.000377935	0.0455056	7.0814	7.36428	7.19015	7.41066	8.7868	8.85371	7.81484	8.331	7.94084	Hs.282409
SLC27A4	solute carrier family 27 (fatty acid transporter), member 4	1.06632	8.63842	0.000143704	0.0261085	8.30482	7.64072	8.27716	7.96139	9.3527	8.72525	9.29482	8.85042	9.33854	Hs.656699
CORO2A	coronin, actin binding protein, 2A	1.06201	8.20731	0.000159188	0.0274616	7.80129	8.15018	7.40365	7.1141	8.55406	8.68935	8.68174	8.85797	8.61347	Hs.113094
NOD2	nucleotide-binding oligomerization domain containing 2	1.06054	9.63864	3.80171e-05	0.0130349	9.02201	8.81546	9.39987	8.96045	10.0874	9.89822	10.4577	9.96911	10.1375	Hs.592072
GPR15	G protein-coupled receptor 15	1.0584	6.14516	0.000233268	0.0345411	5.56127	5.72573	5.45854	5.48311	6.80034	6.48388	6.34688	6.18942	7.25728	Hs.563128
NUP50	nucleoporin 50kDa	1.0467	12.8954	0.000152628	0.0268948	12.2135	12.1432	12.4273	12.4715	13.0728	13.3202	13.3985	13.0463	13.9651	Hs.475103
TRAF3	TNF receptor-associated factor 3	1.04662	11.3096	1.06907e-05	0.00681108	10.7172	10.6921	10.7794	10.7238	11.8707	11.8543	11.905	11.4093	11.8344	Hs.510528
MCTP2	multiple C2 domains, transmembrane 2	1.04402	8.44986	0.000164011	0.0278396	7.95522	7.9589	7.97879	7.5865	9.24878	8.76347	8.80991	8.43624	9.31096	Hs.33368
HJURP	Holliday junction recognition protein	1.0333	9.02739	0.000130277	0.0252583	8.84271	8.61558	8.29951	8.05554	9.58437	9.12687	9.72819	9.55462	9.43913	Hs.532968
SORT1	sortilin 1	1.03321	12.1312	3.74576e-05	0.0128759	11.5799	11.4863	11.6899	11.4727	12.7093	12.3324	12.4829	12.4165	13.0108	Hs.485195
DENND2D	DENN/MADD domain containing 2D	1.03257	8.59357	0.000111613	0.0228218	7.92869	7.71435	8.16039	8.27627	8.9259	9.054	8.64083	9.39977	9.24196	Hs.557850
ALDOA	aldolase A, fructose-bisphosphate	1.02807	14.5362	0.000444668	0.0496834	14.1038	13.7522	14.0892	13.9153	15.1374	15.0128	14.7912	14.4068	15.6177	Hs.513490
PRRG4	proline rich Gla (G-carboxyglutamic acid) 4 (transmembrane)	1.02075	13.2791	4.19636e-05	0.0138027	12.8523	12.2945	12.9994	12.7019	13.6666	13.672	13.9266	13.7464	13.6522	Hs.471695
MAP3K9	mitogen-activated protein kinase kinase kinase 9	1.00962	7.52953	0.000304962	0.0403061	6.81576	6.67387	7.60883	6.77604	7.88668	7.84744	8.29245	7.79592	8.06875	Hs.445496
CLINT1	clathrin interactor 1	1.00251	12.396	0.000248894	0.0360211	11.7645	12.1944	11.6744	11.7227	13.0157	13.2668	12.6039	12.3884	12.9328	Hs.644000
EIF5	eukaryotic translation initiation factor 5	0.99992	16.6674	0.000157338	0.0273745	16.2484	15.9992	16.0399	16.1602	17.0353	17.3129	17.3384	16.5224	17.3502	Hs.433702
ALDOAP2	aldolase A, fructose-bisphosphate pseudogene 2	0.999147	9.20107	0.000249412	0.0360211	8.5935	8.44592	8.9101	8.63445	10.1578	9.70182	9.77884	9.25289	9.33435	Hs.652473
KIAA0930	KIAA0930	0.997651	10.5071	6.83667e-05	0.0176143	9.85506	10.2029	9.74528	10.0081	10.9514	10.9092	10.9548	10.6124	11.3245	Hs.592207
OSMR	oncostatin M receptor	0.994634	10.8719	1.77461e-05	0.00863267	10.2138	10.1305	10.471	10.4621	11.4814	11.3158	11.1495	11.1938	11.4294	Hs.120658
MRPL15	mitochondrial ribosomal protein L15	0.987453	10.0719	0.000221373	0.0334788	9.48433	9.50991	9.96744	9.13176	10.3624	10.1651	10.5709	10.6999	10.7558	Hs.18349
CERS3	ceramide synthase 3	0.977608	17.6967	0.000182812	0.0299314	17.3523	17.0441	17.28	16.9381	18.2268	17.6956	18.412	17.8997	18.4219	Hs.662371
IMMT	inner membrane protein, mitochondrial	0.977057	10.9036	0.000231155	0.0343794	10.625	10.4562	10.1084	10.2534	11.0764	11.1592	11.5464	11.0952	11.812	Hs.148559
SLC9A9	solute carrier family 9, subfamily A (NHE9, cation proton antiporter 9), member 9	0.960467	12.4445	0.000161634	0.0276745	11.6258	12.051	11.8976	12.0692	13.0529	12.703	12.5212	12.8119	13.2676	Hs.302257
NOP14-AS1	NOP14 antisense RNA 1	0.960422	8.0381	5.53475e-05	0.0160732	7.49476	7.62937	7.59218	7.3018	8.32083	8.37597	8.65408	8.21133	8.76255	Hs.398178
ACAD8	acyl-CoA dehydrogenase family, member 8	0.959532	8.7748	0.000263815	0.037258	8.49446	8.1336	8.39746	7.9414	9.17479	8.93955	9.67779	8.91754	9.29664	Hs.14791
AGPAT4	1-acylglycerol-3-phosphate O-acyltransferase 4	0.950164	6.88268	0.000246582	0.0358329	6.40143	6.73999	6.23585	6.04199	7.49216	7.52537	7.30736	6.86482	7.33517	Hs.353175
HR	hair growth associated	0.942435	9.44251	0.000367513	0.0446543	9.05119	8.78561	9.0356	8.80336	9.48877	9.73521	9.92356	9.69043	10.4689	Hs.272367
FBXW11	F-box and WD repeat domain containing 11	0.9263	10.5951	0.000126375	0.0248595	9.96302	10.3215	9.84523	10.1921	11.0276	10.7172	11.2763	10.8253	11.1875	Hs.484138
EDEM3	ER degradation enhancer, mannosidase alpha-like 3	0.912319	9.77026	0.000228005	0.034099	9.06402	9.26828	9.12985	9.5915	9.82888	10.2241	10.0272	10.2605	10.538	Hs.523811
SMAP2	small ArfGAP2	0.903772	12.3981	0.000286459	0.0388328	12.0702	11.8457	11.9613	11.7068	12.8034	12.5292	13.1372	12.4355	13.0935	Hs.15200
OPN3	opsin 3	0.903568	6.69356	0.000437825	0.0492044	6.52699	6.08801	6.01583	6.13546	6.80116	7.26643	6.81398	7.03087	7.56327	Hs.409081
ATP6V1B2	ATPase, H+ transporting, lysosomal 56/58kDa, V1 subunit B2	0.890958	13.1789	0.000144583	0.0261314	12.8244	12.7227	12.6363	12.5525	13.7907	13.3445	13.6627	13.2433	13.8333	Hs.295917
PRKCH	protein kinase C, eta	0.889598	11.9437	0.000215301	0.0328421	11.3504	11.4504	11.7023	11.2946	12.6238	11.9713	12.4944	12.1399	12.4658	Hs.333907
SERTAD4	SERTA domain containing 4	0.880532	10.4444	0.000205211	0.0319304	9.92187	9.80308	10.0477	10.0484	11.314	10.7571	10.8325	10.5561	10.7192	Hs.600545
GRHL1	grainyhead-like transcription factor 1	0.862782	13.242	0.00030895	0.040536	12.8998	12.6736	12.9995	12.4777	13.9346	13.666	13.5656	13.2504	13.7105	Hs.418493
DOCK9	dedicator of cytokinesis 9	0.854099	12.5158	0.000307879	0.0404742	12.2357	12.152	12.1469	11.6306	12.7347	12.8896	13.2206	12.7136	12.9185	Hs.596105
AGAP2	ArfGAP with GTPase domain, ankyrin repeat and PH domain 2	0.853823	5.68167	0.000424064	0.0485015	5.37528	5.23269	4.73064	5.49069	5.83145	6.16186	5.91315	6.18295	6.21634	Hs.302435
ZMYND8	zinc finger, MYND-type containing 8	0.831667	13.5394	0.000405142	0.047381	13.1496	13.0629	13.342	12.7551	13.5738	14.2113	13.8978	13.8294	14.0331	Hs.446240
HSD17B4	hydroxysteroid (17-beta) dehydrogenase 4	0.822306	13.1662	0.000249288	0.0360211	12.9314	12.8978	12.3896	12.6185	13.7923	13.5352	13.4675	13.3611	13.5021	Hs.406861
MAST4	microtubule associated serine/threonine kinase family member 4	0.785134	14.9035	0.000152689	0.0268948	14.5903	14.2716	14.6552	14.352	15.3343	15.3952	15.2733	15.1633	15.096	Hs.595458
LEF1	lymphoid enhancer-binding factor 1	0.783448	8.32674	0.000429452	0.0487164	7.98855	7.94208	7.74815	7.88718	8.32115	8.99743	8.68225	8.51568	8.85817	Hs.743478
TMEM123	transmembrane protein 123	0.763333	17.8071	0.000369756	0.0448424	17.3965	17.6596	17.1095	17.3663	18.2919	17.9672	18.2762	17.9746	18.2217	Hs.503709
NCK1	NCK adaptor protein 1	0.740451	12.8299	0.000446791	0.0497071	12.5462	12.6525	12.2029	12.2728	13.3718	13.0379	13.1368	12.9748	13.2739	Hs.477693
FEM1B	fem-1 homolog b (C. elegans)	0.7376	14.7657	0.000297291	0.0396235	14.2989	14.6282	14.1931	14.3035	15.0067	15.1817	15.2776	15.0538	14.9479	Hs.362733
ARHGAP32	Rho GTPase activating protein 32	0.734205	12.7402	0.000199183	0.0314068	12.3664	12.3324	12.4215	12.2091	13.2442	12.9931	12.9739	12.9038	13.2178	Hs.440379
SS18	synovial sarcoma translocation, chromosome 18	0.725809	16.4312	0.00043267	0.0487164	16.2092	15.735	15.9431	16.2244	16.6668	16.8313	16.9033	16.7303	16.637	Hs.129261
KLRF1	killer cell lectin-like receptor subfamily F, member 1	0.640638	4.87232	0.000395297	0.0466422	4.47788	4.54275	4.48758	4.55741	5.14954	5.00513	5.30674	5.23122	5.09259	Hs.183125
RNF219	ring finger protein 219	-0.665753	8.7177	0.000374011	0.0452398	9.07044	9.22546	9.01206	9.04231	8.53472	8.49803	8.21265	8.47036	8.39332	Hs.567576
FPGT	fucose-1-phosphate guanylyltransferase	-0.691874	9.54852	0.000305412	0.0403072	9.93307	10.0087	9.75261	10.0372	9.24633	9.39022	9.15455	9.3231	9.09088	Hs.480085
MED13L	mediator complex subunit 13-like	-0.701452	13.9511	0.000252425	0.0362191	14.3012	14.4902	14.3608	14.2111	13.7123	13.5443	13.5777	13.8161	13.5466	Hs.603766
PARP2	poly(ADP-ribose) polymerase 2	-0.71465	9.26559	0.000294577	0.0394962	9.86682	9.6545	9.58279	9.54637	9.07356	8.86534	8.89033	8.794	9.11663	Hs.409412
DPP8	dipeptidyl-peptidase 8	-0.720297	12.4707	0.000407588	0.0475101	12.8418	13.0142	12.6315	12.9958	12.28	12.1154	12.3475	12.037	11.9727	Hs.591106
KDM5A	lysine (K)-specific demethylase 5A	-0.734453	9.74001	0.000325653	0.0415148	10.1861	10.2535	10.0833	10.0693	9.1019	9.60949	9.52103	9.50862	9.32687	Hs.76272
MDM4	MDM4, p53 regulator	-0.738374	12.9971	0.000236476	0.0349011	13.4345	13.6224	13.3071	13.2653	12.6966	12.6671	12.4589	12.8279	12.6943	Hs.497492
CCDC14	coiled-coil domain containing 14	-0.740217	12.5403	0.000332451	0.0421422	13.0276	13.076	12.7004	13.002	12.0305	12.4147	12.0612	12.212	12.338	Hs.645028
ARGLU1	arginine and glutamate rich 1	-0.747651	12.5971	0.000407159	0.0475011	12.9164	13.0857	13.1361	12.9118	12.2583	12.6189	12.0856	12.3086	12.0529	Hs.508644
NTF3	neurotrophin 3	-0.747945	4.21316	0.000429729	0.0487164	4.88877	4.48545	4.6135	4.52703	3.67701	3.82268	4.00326	4.15706	3.7437	Hs.99171
KAT6A	K(lysine) acetyltransferase 6A	-0.762287	11.5527	0.00019459	0.0310094	11.8903	12.1045	12.0893	11.8206	11.1968	10.9854	11.1735	11.3148	11.3989	Hs.491577
NEK3	NIMA-related kinase 3	-0.778057	9.67036	0.000278607	0.0383471	10.2031	10.3326	9.92856	9.94613	9.2815	9.56212	9.42608	9.23761	9.11546	Hs.409989
XAGE1E	X antigen family, member 1E	-0.779932	4.77249	0.000275923	0.0381726	5.33493	5.22671	5.22888	5.0326	4.7663	4.25798	4.52592	4.30522	4.27385	Hs.112208
TMEM43	transmembrane protein 43	-0.781116	12.7616	0.000365912	0.0445804	12.9654	13.4021	13.0974	13.3172	12.1313	12.4233	12.3223	12.6753	12.5198	Hs.517817
PTPN14	protein tyrosine phosphatase, non-receptor type 14	-0.789429	11.1282	0.000252621	0.0362191	11.5862	11.4838	11.7061	11.4908	10.5243	11.0347	10.547	10.8724	10.9081	Hs.193557
ATXN7L3B	ataxin 7-like 3B	-0.795921	8.54619	0.000239959	0.0351838	9.09952	9.00096	8.8554	8.9976	7.94978	8.31984	7.9439	8.45064	8.29808	Hs.744849
USP12	ubiquitin specific peptidase 12	-0.796915	11.8795	0.000446836	0.0497071	12.4325	12.4113	12.2098	12.2354	11.2363	11.8105	11.7299	11.634	11.216	Hs.42400
SMYD3	SET and MYND domain containing 3	-0.799971	8.57272	0.000100127	0.0214773	9.03138	9.0866	8.85636	9.09427	8.21211	8.08282	8.47644	8.14684	8.1677	Hs.567571
KIF13A	kinesin family member 13A	-0.804489	11.0895	0.00012404	0.0245796	11.7088	11.4965	11.4728	11.4678	10.7183	10.9051	10.8693	10.7069	10.4603	Hs.94499
MTMR10	myotubularin related protein 10	-0.815374	11.4483	0.000174414	0.0290148	12.0295	12.0781	11.7809	11.7165	10.8628	11.0301	11.0177	11.3444	11.1744	Hs.30141
DOCK7	dedicator of cytokinesis 7	-0.815673	11.8932	0.000133813	0.0253564	12.3453	12.3572	12.2369	12.4461	11.384	11.6867	11.3001	11.7916	11.4911	Hs.744927
SH3GLB2	SH3-domain GRB2-like endophilin B2	-0.816318	11.1665	0.000424372	0.0485015	11.5832	11.5913	11.9073	11.3984	10.6591	10.6506	11.2435	10.7603	10.7051	Hs.460238
CTDSPL	CTD small phosphatase like	-0.825409	13.0258	0.000206012	0.0319812	13.7061	13.3723	13.5348	13.3243	12.4203	12.5821	12.7936	12.9543	12.5445	Hs.475963
TNFRSF25	tumor necrosis factor receptor superfamily, member 25	-0.835104	8.71248	5.97735e-05	0.0165247	9.28575	9.1417	9.09936	9.1789	8.14819	8.3357	8.47958	8.50967	8.23346	Hs.462529
SLC35F6	solute carrier family 35, member F6	-0.841062	12.3753	0.000243499	0.0355868	12.9055	12.7804	12.6533	13.0311	12.1279	11.5606	12.1123	12.056	12.1506	Hs.516034
BTAF1	BTAF1 RNA polymerase II, B-TFIID transcription factor-associated, 170kDa	-0.842334	13.5609	0.00032473	0.0414756	13.9356	13.772	14.2588	14.1491	13.0662	13.0528	13.0856	13.6238	13.1042	Hs.500526
MET	MET proto-oncogene, receptor tyrosine kinase	-0.845143	9.20476	0.000191166	0.0308094	9.35524	9.59748	9.79443	9.94997	8.97817	8.7421	8.64401	8.99841	8.78299	Hs.132966
NIT2	nitrilase family, member 2	-0.845936	10.5314	0.000310482	0.0406973	11.288	10.7543	11.0578	10.9055	10.2457	9.73372	10.2239	10.2903	10.2836	Hs.439152
DNMBP	dynamin binding protein	-0.852215	11.6083	0.000194654	0.0310094	12.195	11.953	12.1245	12.0544	11.0229	11.2861	11.665	11.0825	11.0912	Hs.500771
PCDHB9	protocadherin beta 9	-0.853376	7.56099	8.409e-05	0.0198214	8.24713	8.1028	7.94174	7.84867	7.29682	7.35895	6.99728	7.1831	7.07239	Hs.662726
PGAP1	post-GPI attachment to proteins 1	-0.855805	12.2552	0.000356018	0.0437331	12.7579	12.6295	12.9901	12.5449	11.6251	11.9506	11.957	12.2639	11.5774	Hs.229988
PTER	phosphotriesterase related	-0.860553	10.7317	0.000156665	0.0273745	11.2026	11.2665	10.9278	11.4423	10.5991	10.0677	10.358	10.2986	10.4229	Hs.745101
KDM4A	lysine (K)-specific demethylase 4A	-0.862907	9.0344	0.000431817	0.0487164	9.77553	9.4417	9.57123	9.2667	8.22811	8.69747	8.54601	8.75425	9.02856	Hs.155983
MT1IP	metallothionein 1I, pseudogene	-0.864644	8.12063	3.48802e-05	0.0123361	8.50841	8.47951	8.63262	8.78342	7.74483	7.83373	7.60575	7.81039	7.68703	Hs.434199
TMEM55A	transmembrane protein 55A	-0.868495	6.43585	0.000432447	0.0487164	6.86762	7.34002	6.61332	6.85243	5.81727	5.91106	6.3792	6.20333	5.93841	Hs.202517
FAM35A	family with sequence similarity 35, member A	-0.87048	11.3288	5.94586e-05	0.0165247	11.765	11.9332	11.7247	11.8267	11.2063	10.8884	11.0171	10.7026	10.8952	Hs.500419
RALGDS	ral guanine nucleotide dissociation stimulator	-0.870792	9.98256	0.00037649	0.0454581	10.5588	10.094	10.9225	10.2901	9.51627	9.42024	9.78948	9.68563	9.56608	Hs.106185
ASAP2	ArfGAP with SH3 domain, ankyrin repeat and PH domain 2	-0.873307	7.71894	0.000451552	0.0499145	8.23835	8.71735	7.96514	7.89561	7.5982	7.25006	7.19004	7.30353	7.31219	Hs.555902
SF3A2	splicing factor 3a subunit 2	-0.876806	10.4932	0.00013139	0.0252949	10.9878	10.8549	10.8762	11.2023	9.75731	10.1518	10.0098	10.3295	10.2689	Hs.115232
DMTN	dematin actin binding protein	-0.885466	6.79159	0.000347354	0.0431612	7.44587	6.91491	7.28	7.49329	6.46621	6.33725	6.4508	6.73119	6.0048	Hs.106124
STIM1	stromal interaction molecule 1	-0.890259	10.3355	6.1454e-05	0.0167968	10.6404	10.7624	10.9097	11.0078	10.1065	9.78238	10.0512	10.0275	9.73156	Hs.501735
CEP63	centrosomal protein 63kDa	-0.908501	11.6647	5.35959e-05	0.0158376	12.328	12.2396	12.0381	12.072	11.3086	10.9922	11.3324	11.5005	11.1708	Hs.443301
TTC32	tetratricopeptide repeat domain 32	-0.915217	8.52868	0.00028434	0.0386622	9.19761	9.30614	8.80141	8.84337	8.35637	8.18266	8.3146	7.66038	8.09556	Hs.591547
ESYT2	extended synaptotagmin-like protein 2	-0.922156	11.8128	3.5867e-05	0.0125207	12.4843	12.2618	12.0637	12.4907	11.4514	11.4138	11.5204	11.3898	11.2394	Hs.490795
MT1B	metallothionein 1B	-0.922369	14.8046	0.00029449	0.0394962	15.3368	14.7399	15.5883	15.6034	14.2764	14.5003	14.3433	14.3804	14.4732	Hs.656629
TTC21B	tetratricopeptide repeat domain 21B	-0.922542	9.74585	0.000296884	0.0396085	10.0405	10.4639	10.242	10.2871	9.02365	9.70075	9.48955	9.51464	8.95059	Hs.310672
PIGL	phosphatidylinositol glycan anchor biosynthesis class L	-0.928201	9.82378	0.000170615	0.0285664	10.4915	9.84088	10.479	10.5464	9.25286	9.48602	9.62699	9.3686	9.32174	Hs.499793
ZNF419	zinc finger protein 419	-0.929119	8.15446	0.000230969	0.0343794	8.98211	8.54219	8.31308	8.84518	7.86386	7.90014	7.36223	7.89881	7.68255	Hs.744339
TTC37	tetratricopeptide repeat domain 37	-0.931841	12.8521	9.8999e-05	0.0213153	13.3855	13.3533	13.4588	13.2817	12.3197	12.1127	12.3987	12.8736	12.4851	Hs.482868
MT1DP	metallothionein 1D, pseudogene (functional)	-0.932621	13.4739	6.85149e-05	0.0176188	14.1008	13.6916	13.9875	14.188	12.8041	13.2364	13.195	12.9436	13.1177	Hs.679600
TRIM35	tripartite motif containing 35	-0.933909	7.30175	0.000294265	0.0394962	7.63117	7.44506	8.05552	8.15061	7.17548	6.62894	6.91377	7.02189	6.69332	Hs.104223
CAT	catalase	-0.935701	11.6751	0.000134383	0.0253564	12.0122	12.5757	12.3848	11.8071	11.2366	11.2626	11.3194	11.1393	11.3383	Hs.502302
KLF11	Kruppel-like factor 11	-0.936156	9.41764	0.000158934	0.0274564	9.81986	9.99644	10.0988	9.83579	9.32849	8.97039	8.97841	9.19904	8.53153	Hs.12229
LAMTOR4	late endosomal/lysosomal adaptor, MAPK and MTOR activator 4	-0.939008	7.6638	0.000384031	0.045861	8.45336	7.82356	8.45222	8.01273	6.88672	7.5915	7.06853	7.44299	7.24256	Hs.406520
CAPN7	calpain 7	-0.940368	11.6336	6.11201e-05	0.0167395	11.9968	12.2553	12.0525	12.3192	11.5951	11.0507	11.158	11.1978	11.0764	Hs.595234
TMEM237	transmembrane protein 237	-0.94229	12.4659	2.37203e-05	0.0102825	13.0771	13.102	12.8925	12.8859	12.0542	11.8771	12.2853	12.0949	11.9239	Hs.12319
GALNT13	polypeptide N-acetylgalactosaminyltransferase 13	-0.943981	6.26554	0.000211213	0.0324892	6.84948	7.30118	6.37739	6.63183	5.74902	5.92042	5.96317	5.82297	5.77436	Hs.470277
COL4A5	collagen, type IV, alpha 5	-0.960678	7.24539	0.000190166	0.0307616	7.93931	8.07683	7.74799	7.35227	6.60558	6.80164	6.79925	7.1983	6.68734	Hs.369089
F2RL1	coagulation factor II (thrombin) receptor-like 1	-0.969963	10.1782	0.000312015	0.0408586	10.6528	10.98	10.6546	10.5807	9.66242	9.30771	9.55353	10.2615	9.95011	Hs.744181
RGPD5	RANBP2-like and GRIP domain containing 5	-0.970558	15.299	0.000334942	0.0422988	15.7668	15.6152	15.8462	16.1246	15.3781	15.0976	14.7495	14.5763	14.5367	Hs.469630
RNF217	ring finger protein 217	-0.972493	10.6691	6.9388e-05	0.0177417	11.3755	11.145	10.9182	11.3989	10.4032	10.5233	10.1039	10.0252	10.1289	Hs.368639
WRN	Werner syndrome, RecQ helicase-like	-0.973911	9.82204	0.000317659	0.0411181	10.1792	10.3499	10.5341	10.3892	9.91812	8.99719	9.04338	9.57697	9.41029	Hs.632050
EFCAB1	EF-hand calcium binding domain 1	-0.974131	8.25846	0.000264059	0.037258	8.81701	8.29824	9.12023	8.96308	8.08082	7.7257	7.87662	7.97403	7.47037	Hs.23245
PTPN21	protein tyrosine phosphatase, non-receptor type 21	-0.977153	9.614	0.000109662	0.0227075	10.0408	10.2938	10.0328	10.26	8.81978	9.14969	9.12931	9.66139	9.1384	Hs.437040
OSBPL3	oxysterol binding protein-like 3	-0.985182	9.23233	7.26662e-05	0.01824	9.81031	10.0618	9.84898	9.3975	8.66804	8.71326	9.08402	8.64576	8.86129	Hs.520259
TOM1L2	target of myb1 like 2 membrane trafficking protein	-0.986283	11.6865	0.000282376	0.0385899	12.5058	11.897	12.4276	12.1073	10.8827	11.0416	11.6772	11.4586	11.1806	Hs.462379
LOC728730	uncharacterized LOC728730	-0.98638	7.58214	3.63084e-05	0.0126015	8.38238	8.00992	8.06158	8.06662	7.23636	6.80871	7.20154	7.35681	7.11531	Hs.655344
KIAA2022	KIAA2022	-0.990929	6.02592	0.000341992	0.0429476	6.20289	6.90216	6.62252	6.57819	5.51103	5.49182	5.71553	6.06887	5.14031	Hs.124128
TUFT1	tuftelin 1	-0.991211	12.1992	0.000150568	0.0266957	12.7394	12.6644	13.1041	12.4917	11.9634	11.4611	11.4999	12.1011	11.7681	Hs.489922
WDSUB1	WD repeat, sterile alpha motif and U-box domain containing 1	-0.994407	8.70068	5.71492e-06	0.00475354	9.29731	9.38121	9.14421	9.1898	8.22369	8.26647	8.34554	8.28476	8.17317	Hs.20848
F2R	coagulation factor II (thrombin) receptor	-0.995983	7.67572	0.000429136	0.0487164	8.68283	7.95768	8.0769	8.19877	7.06161	7.26537	7.44586	7.6462	6.74627	Hs.482562
PPP1R3B	protein phosphatase 1, regulatory subunit 3B	-0.99714	6.38276	0.000422246	0.0484315	7.03123	6.78881	6.70388	7.22297	6.12275	6.47169	5.97043	5.46131	5.67174	Hs.458513
TSPAN3	tetraspanin 3	-0.998499	11.3838	0.000266889	0.0375003	12.3617	11.8689	11.7639	11.7598	11.1963	10.6771	11.3033	10.5543	10.9693	Hs.744863
RPS27L	ribosomal protein S27-like	-1.0032	11.2045	0.000131799	0.0252949	12.3354	11.6194	11.5307	11.5618	10.8656	10.7531	10.5985	10.9053	10.6708	Hs.108957
NAB1	NGFI-A binding protein 1	-1.0034	11.4175	0.000112873	0.0229516	11.6651	11.8627	12.2106	12.1615	10.9	10.7193	11.0777	11.3761	10.7847	Hs.107474
TNS4	tensin 4	-1.00557	11.6728	0.00033176	0.0420942	12.1915	12.1465	12.2458	12.3417	11.5189	11.8028	10.9119	10.8005	11.095	Hs.438292
XPC	xeroderma pigmentosum, complementation group C	-1.01729	10.0899	0.000146915	0.0263602	11.022	10.7881	10.3335	10.4765	9.25687	9.97192	9.74941	9.58773	9.62286	Hs.475538
SPTBN2	spectrin, beta, non-erythrocytic 2	-1.0229	7.61959	0.000445972	0.0497054	8.03583	7.71528	8.45209	8.54824	7.29598	6.76516	6.8757	7.40214	7.48583	Hs.26915
C3orf14	chromosome 3 open reading frame 14	-1.02533	9.40824	0.000382976	0.0457899	10.2567	9.67094	9.86548	10.1183	9.41107	8.33191	9.11074	8.93803	8.97091	Hs.47166
CGNL1	cingulin-like 1	-1.03645	7.39508	9.23893e-05	0.0208531	8.23666	7.92195	7.52596	8.19898	6.82088	6.76782	6.77123	7.22119	7.09106	Hs.148989
LRIG3	leucine-rich repeats and immunoglobulin-like domains 3	-1.04154	13.3792	0.000263378	0.03724	14.3076	14.0213	13.8271	13.6753	12.4775	12.8546	12.961	13.4835	12.8048	Hs.253736
MBIP	MAP3K12 binding inhibitory protein 1	-1.04295	11.9754	4.06752e-05	0.0136341	12.5514	12.6368	12.2881	12.743	11.9239	11.5485	11.3731	11.303	11.4107	Hs.368647
SH3BP5-AS1	SH3BP5 antisense RNA 1	-1.047	11.5684	0.000203818	0.0318979	12.2502	12.0066	12.0471	12.2963	10.6527	11.7327	10.9331	11.0328	11.1639	Hs.745026
MTURN	maturin, neural progenitor differentiation regulator homolog (Xenopus)	-1.05217	6.42605	5.63346e-05	0.0161885	7.43602	6.9437	7.03473	6.6279	6.11706	6.0988	5.73895	5.91148	5.92583	Hs.200100
SAMD5	sterile alpha motif domain containing 5	-1.05407	5.17382	0.000449408	0.0498678	5.26682	6.01497	5.98061	5.77528	5.30113	4.58707	4.3339	4.45294	4.8517	Hs.567973
LANCL1	LanC lantibiotic synthetase component C-like 1 (bacterial)	-1.05429	12.0386	0.000126634	0.0248741	12.5513	12.586	12.3969	12.9629	11.6722	11.0024	11.6374	11.8362	11.7018	Hs.13351
DIO2	deiodinase, iodothyronine, type II	-1.05849	6.26017	2.68996e-05	0.010839	6.83726	7.05029	6.93406	6.57128	5.93362	5.64445	5.69324	6.09711	5.58026	Hs.202354
MT1A	metallothionein 1A	-1.06042	14.3721	6.04655e-06	0.00495076	15.1074	14.7102	14.9765	15.051	13.814	14.0494	13.8641	13.8825	13.8942	Hs.655199
DCAF4	DDB1 and CUL4 associated factor 4	-1.0616	7.51869	2.39652e-05	0.0102825	7.86341	8.22124	8.18584	8.16338	6.71996	7.21015	6.94603	7.03608	7.32211	Hs.331491
STXBP5	syntaxin binding protein 5 (tomosyn)	-1.06169	11.2163	0.000100966	0.0215953	11.9105	11.6232	11.64	12.0507	10.7531	10.2178	10.8053	11.1227	10.8232	Hs.86320
EFEMP1	EGF containing fibulin-like extracellular matrix protein 1	-1.06719	12.2746	6.69796e-05	0.0174197	13.1742	12.9395	12.7111	12.6451	12.1564	11.4683	11.9517	11.5739	11.8512	Hs.76224
OSBPL8	oxysterol binding protein-like 8	-1.07151	13.7951	0.000358249	0.0439648	14.4055	14.3532	14.2103	14.5926	13.5702	12.9745	12.938	14.0063	13.1054	Hs.430849
LOC100132686	uncharacterized LOC100132686	-1.07418	8.54505	0.000335402	0.0423075	8.9932	9.73956	9.16183	8.67269	8.00907	8.06822	8.53483	7.87427	7.85181	Hs.650455
LINC01091	long intergenic non-protein coding RNA 1091	-1.07515	8.60589	4.0011e-05	0.0134785	9.1417	9.59624	9.24932	8.82553	8.15675	8.03102	7.96445	8.38094	8.1071	Hs.535763
CCDC126	coiled-coil domain containing 126	-1.07941	10.2096	5.43336e-05	0.0159335	10.6638	10.8601	10.5413	11.1718	9.85504	9.62894	9.65127	10.0786	9.43549	Hs.232296
CFAP69	cilia and flagella associated protein 69	-1.08018	7.9056	6.69733e-06	0.0051865	8.75044	8.39478	8.39821	8.47936	7.53271	7.56844	7.39892	7.22822	7.39932	Hs.657403
MT1M	metallothionein 1M	-1.08041	10.9079	9.29809e-06	0.00629597	11.7029	11.289	11.6077	11.4327	10.2179	10.6344	10.4326	10.4891	10.3644	Hs.647370
TNFRSF19	tumor necrosis factor receptor superfamily, member 19	-1.08154	11.4622	3.96248e-05	0.0134493	12.0873	12.0485	12.0884	12.028	10.8709	10.5231	11.1584	11.3769	10.9782	Hs.149168
FAM117B	family with sequence similarity 117, member B	-1.08591	13.7476	0.000333438	0.0422174	14.768	14.2646	14.301	14.0698	12.6677	13.1105	13.6705	13.6186	13.2575	Hs.471130
HEBP1	heme binding protein 1	-1.08615	10.6391	0.000350804	0.0434069	11.0088	11.4038	11.2325	11.3251	10.3884	10.4814	9.47317	10.5575	9.88151	Hs.642618
BMP2	bone morphogenetic protein 2	-1.08693	7.9478	0.000313596	0.0409065	8.46463	8.63845	8.1059	8.99762	7.76207	7.81438	7.25249	7.52396	6.97067	Hs.73853
BCAR3	breast cancer anti-estrogen resistance 3	-1.08791	6.58765	7.43386e-05	0.0184475	7.54997	7.40491	7.06456	6.74874	5.94396	6.45101	6.04392	6.01733	6.06445	Hs.36958
COL21A1	collagen, type XXI, alpha 1	-1.0923	7.21799	0.000328201	0.0416818	8.21102	7.60186	7.68398	7.80242	6.27906	6.97198	6.26645	6.99062	7.15452	Hs.47629
AHNAK2	AHNAK nucleoprotein 2	-1.10101	16.0052	9.8606e-05	0.0213153	16.859	16.6001	16.4304	16.5782	15.1803	15.064	15.7485	15.8707	15.7159	Hs.441783
ACADL	acyl-CoA dehydrogenase, long chain	-1.10252	8.07001	5.74073e-05	0.0163757	8.76291	8.45854	8.94775	8.56089	7.69864	7.62921	7.62957	7.87937	7.06324	Hs.471277
SGPP1	sphingosine-1-phosphate phosphatase 1	-1.10521	7.61015	5.23172e-05	0.0157402	8.53231	7.90298	8.14794	8.31339	6.85832	7.06453	6.99725	7.10226	7.57235	Hs.24678
TGFB2	transforming growth factor beta 2	-1.10725	9.25783	0.000164888	0.0278774	9.99272	10.4176	9.48621	9.59539	8.67906	8.51203	9.00773	8.58953	9.04024	Hs.133379
TPH1	tryptophan hydroxylase 1	-1.10756	5.32691	0.000213244	0.0326897	6.12327	6.26417	5.48807	5.8934	5.05391	4.54581	5.26826	4.89453	4.4108	Hs.591999
PCDHB16	protocadherin beta 16	-1.11035	7.582	6.03396e-05	0.0165594	8.53041	7.70887	8.34493	8.21123	7.16801	7.15826	6.75189	7.06445	7.29993	Hs.147674
RFESD	Rieske (Fe-S) domain containing	-1.11211	7.60171	0.000130089	0.0252582	8.32173	8.03845	8.02098	8.49701	6.61176	7.20897	6.98836	7.6474	7.08069	Hs.399758
MT1H	metallothionein 1H	-1.11339	9.85991	3.24904e-05	0.0118261	10.5521	9.99061	10.5894	10.7817	9.40945	9.40809	9.54386	9.16734	9.2966	Hs.438462
BCL6	B-cell CLL/lymphoma 6	-1.12173	15.3288	1.722e-05	0.00846848	16.2176	16.05	15.9372	15.6033	14.9496	14.903	14.8204	14.5203	14.9582	Hs.478588
POU3F1	POU class 3 homeobox 1	-1.1248	6.12449	0.00010937	0.0227075	6.71191	6.73593	6.27007	7.2796	5.61867	5.51937	5.33941	5.9248	5.72063	Hs.1837
KIF27	kinesin family member 27	-1.12524	9.01188	1.73515e-05	0.00847133	9.4177	9.70248	9.52224	9.90562	8.50726	8.28318	8.71616	8.75843	8.29384	Hs.697514
ZNF880	zinc finger protein 880	-1.12538	11.0809	5.24485e-05	0.0157402	12.0303	11.8794	11.3534	11.5614	10.4854	10.8024	10.2482	10.8683	10.4994	Hs.502314
WWP1	WW domain containing E3 ubiquitin protein ligase 1	-1.12687	12.6867	8.86941e-05	0.0204129	13.1489	13.3015	13.2141	13.5865	12.48	12.1877	12.1137	12.537	11.6109	Hs.655189
ANXA1	annexin A1	-1.12994	15.014	7.31142e-05	0.0182783	15.7103	15.8456	15.1241	15.8869	14.4322	14.7813	14.1505	14.4976	14.6973	Hs.494173
ORAI1	ORAI calcium release-activated calcium modulator 1	-1.13839	6.8964	0.000276665	0.0381968	7.44707	7.62698	7.58322	7.45807	5.61684	6.33582	6.76397	6.87821	6.35741	Hs.55148
LOC389765	kinesin family member 27 pseudogene	-1.14101	9.57952	1.72022e-05	0.00846848	10.0547	10.2596	10.0526	10.4867	8.87859	9.4201	9.07454	9.17062	8.81819	Hs.715986
EXOSC7	exosome component 7	-1.14491	10.6875	6.67753e-05	0.0174197	11.5833	11.1759	11.1611	11.3741	9.74808	10.0243	10.3961	10.6654	10.0597	Hs.719958
PPP2R3A	protein phosphatase 2, regulatory subunit B, alpha	-1.14828	12.7458	0.000440535	0.0493853	13.2861	13.1935	13.5293	13.5261	11.8112	11.5996	12.8282	12.6535	12.2849	Hs.518155
SNRK	SNF related kinase	-1.1517	10.7676	3.67686e-06	0.0038407	11.3416	11.2102	11.4127	11.665	10.1866	10.4092	10.1039	10.3146	10.2642	Hs.476052
ADRB2	adrenoceptor beta 2, surface	-1.15464	7.68448	0.000359699	0.0440625	8.06855	8.22384	8.13127	8.88012	6.94194	7.44578	6.74042	7.77055	6.95785	Hs.2551
CXCL14	chemokine (C-X-C motif) ligand 14	-1.15523	15.8874	9.90249e-05	0.0213153	16.9688	16.5146	16.1107	16.5227	15.3099	15.0025	15.8473	15.4074	15.3028	Hs.483444
THRA	thyroid hormone receptor, alpha	-1.15674	10.6739	4.12641e-05	0.0137194	11.8704	11.0234	11.29	11.0824	10.0872	10.3471	10.2565	9.94717	10.1611	Hs.724
EFHC1	EF-hand domain (C-terminal) containing 1	-1.15818	8.55212	3.57597e-05	0.0125157	9.45685	9.21698	8.71039	9.39802	7.91959	8.35236	7.94091	7.83827	8.13577	Hs.403171
HSF2	heat shock transcription factor 2	-1.15855	11.0035	9.02886e-05	0.020551	11.5002	11.6669	11.9209	11.5004	10.8619	9.84064	10.6953	10.549	10.4959	Hs.158195
ZNF876P	zinc finger protein 876, pseudogene	-1.17105	6.16383	0.000134094	0.0253564	6.68179	7.24001	6.44485	6.89101	5.8945	5.37914	5.91359	5.88675	5.14283	Hs.673877
C11orf49	chromosome 11 open reading frame 49	-1.17399	9.58053	0.000132368	0.0252949	10.2157	10.3085	10.1834	10.2233	8.61984	9.56774	9.50566	8.98194	8.61862	Hs.368296
PKP1	plakophilin 1	-1.18171	13.1504	0.000264981	0.0372758	13.8021	13.7294	13.946	13.7502	12.6063	11.8279	12.9506	13.1943	12.547	Hs.497350
JADE1	jade family PHD finger 1	-1.18725	6.47593	5.20211e-05	0.0157402	6.97029	7.05234	7.13382	7.38558	5.45505	5.76331	6.03005	6.45634	6.03657	Hs.12420
SCCPDH	saccharopine dehydrogenase (putative)	-1.19823	9.97864	6.73529e-05	0.0174197	10.6632	10.2769	11.114	10.5233	9.85413	9.14273	9.21136	9.64611	9.37614	Hs.498397
NTM	neurotrimin	-1.19858	7.9188	0.000345001	0.0430446	8.25118	8.365	8.22404	9.49851	7.24189	7.53071	7.18744	7.58535	7.3851	Hs.504352
ZNF732	zinc finger protein 732	-1.20353	7.5809	0.00023094	0.0343794	8.29833	8.31971	8.19043	8.18963	7.56309	6.55745	6.42468	7.45599	7.22874	Hs.698668
CDR2	cerebellar degeneration related protein 2	-1.20396	7.84552	5.97761e-05	0.0165247	8.76239	8.57918	8.45649	8.25948	7.08967	7.72	6.87808	7.70023	7.16411	Hs.513430
SPINK1	serine peptidase inhibitor, Kazal type 1	-1.2064	5.96747	2.72688e-05	0.010839	6.4069	6.39301	7.04706	6.70381	5.22835	5.54631	5.19162	5.80857	5.38161	Hs.407856
EPB41L4A-AS1	EPB41L4A antisense RNA 1	-1.21337	11.3568	6.21759e-05	0.0168733	12.3521	11.4268	12.0071	12.3375	11.0209	10.6555	10.7577	11.0552	10.5981	Hs.12082
CAB39L	calcium binding protein 39-like	-1.21386	9.0836	0.000209436	0.0323636	9.62946	10.2489	9.84454	9.30897	8.16713	8.4228	8.93141	8.99973	8.19947	Hs.87159
CAV2	caveolin 2	-1.2165	10.4097	5.19197e-05	0.0157402	10.9742	11.2259	10.8802	11.2619	10.5147	9.889	9.72154	9.71419	9.50569	Hs.212332
LOC100130950	uncharacterized LOC100130950	-1.21667	6.41044	0.000276248	0.0381783	7.44032	6.77848	6.7102	7.41648	5.15824	6.24841	5.79629	6.0903	6.05525	Hs.668646
IPMK	inositol polyphosphate multikinase	-1.22272	10.9669	0.000197169	0.0311832	11.8284	11.831	11.5051	11.4203	10.8652	9.80164	10.8731	10.5557	10.0218	Hs.30280
ADCY2	adenylate cyclase 2 (brain)	-1.2232	8.29403	2.10674e-05	0.00952614	9.18161	8.70006	9.16969	8.84297	7.77713	7.67686	8.05108	7.95158	7.29525	Hs.481545
ITPR2	inositol 1,4,5-trisphosphate receptor, type 2	-1.22457	13.2653	0.000147676	0.0264616	13.723	14.087	14.04	13.9326	12.7636	12.2673	12.6988	13.498	12.3776	Hs.512235
ATP2B1	ATPase, Ca++ transporting, plasma membrane 1	-1.22623	10.7024	3.09785e-05	0.0115167	11.2112	11.4137	11.4627	11.4469	9.7522	9.832	10.2815	10.6736	10.2478	Hs.506276
PLEKHH1	pleckstrin homology domain containing, family H (with MyTH4 domain) member 1	-1.23461	9.39709	0.00025101	0.0361745	10.4515	10.4331	9.42333	10.024	8.73391	8.3659	8.94265	8.83306	9.36634	Hs.594236
RRM2B	ribonucleotide reductase M2 B (TP53 inducible)	-1.23554	9.69757	0.000422681	0.0484315	11.0139	10.3413	9.72096	10.4598	9.00159	8.92038	8.99244	9.83617	8.99162	Hs.512592
SH3KBP1	SH3-domain kinase binding protein 1	-1.24301	11.0777	1.37987e-05	0.00772012	11.6791	11.9482	11.8387	11.6071	10.0914	10.8984	10.3334	10.627	10.6762	Hs.726365
NDFIP2	Nedd4 family interacting protein 2	-1.25584	12.9255	9.66443e-05	0.0213153	13.4683	13.4101	13.8547	13.7599	12.7353	11.7201	12.5147	12.7659	12.1009	Hs.525093
INPP5A	inositol polyphosphate-5-phosphatase A	-1.26072	9.73665	2.32773e-05	0.0102502	10.1023	10.4784	10.8041	10.3634	8.87702	9.02341	9.48584	9.49775	8.99763	Hs.523360
RIC3	RIC3 acetylcholine receptor chaperone	-1.26442	8.85465	7.18114e-06	0.00540584	9.95548	9.32396	9.48529	9.46369	8.44643	8.0105	8.15114	8.44573	8.40963	Hs.231850
TENM1	teneurin transmembrane protein 1	-1.26483	5.81001	5.03066e-06	0.00445968	6.46046	6.77918	6.1652	6.64592	5.14867	5.43956	5.03608	5.41312	5.20188	Hs.23796
DMD	dystrophin	-1.26492	11.396	1.67405e-05	0.00835465	12.65	11.7861	11.873	12.086	10.6559	10.9966	10.8522	10.717	10.9475	Hs.495912
P2RX7	purinergic receptor P2X, ligand gated ion channel, 7	-1.2719	10.1266	0.000157293	0.0273745	10.9412	10.584	10.4756	11.3317	8.84178	9.84591	9.55888	9.7745	9.78524	Hs.729169
SLC22A15	solute carrier family 22, member 15	-1.27398	9.10076	0.000194718	0.0310094	9.89119	9.95253	9.93	9.4604	8.20296	7.89427	8.69184	9.24841	8.63525	Hs.125482
SLC2A13	solute carrier family 2 (facilitated glucose transporter), member 13	-1.27445	6.9863	3.18179e-06	0.00349835	7.49188	7.85792	7.55347	7.87405	6.24934	6.25141	6.41551	6.44464	6.73848	Hs.558595
LINC00327	long intergenic non-protein coding RNA 327	-1.28346	7.13979	3.18652e-05	0.0116679	8.07248	8.31847	7.51871	7.50162	6.51797	6.34094	6.60195	6.9381	6.44783	Hs.50118
DPY19L2P3	DPY19L2 pseudogene 3	-1.28347	6.77065	0.000106001	0.02232	7.26313	7.52639	7.55965	7.58556	6.41363	6.70855	5.6724	5.67277	6.53374	Hs.652669
CDON	cell adhesion associated, oncogene regulated	-1.28663	12.1253	0.000176069	0.029134	13.0185	12.3459	12.5628	13.4334	11.2069	11.3149	11.6569	12.1216	11.4673	Hs.38034
RNF180	ring finger protein 180	-1.28747	10.2463	0.000138738	0.0256922	11.2452	10.802	10.5508	11.2481	9.81807	9.94436	9.28173	10.1798	9.14643	Hs.657843
SH3RF1	SH3 domain containing ring finger 1	-1.28926	9.02427	0.00014467	0.0261314	9.98871	9.6829	9.86644	9.42405	8.22858	7.80333	8.37588	8.75941	9.08911	Hs.301804
FAM46A	family with sequence similarity 46, member A	-1.28989	10.081	6.51196e-05	0.0174102	10.7553	11.1011	10.2154	11.1187	9.26543	9.34277	9.84301	9.83326	9.25423	Hs.10784
TRPC6	transient receptor potential cation channel, subfamily C, member 6	-1.29257	8.05143	1.60155e-05	0.00821227	8.38788	9.19601	8.7622	8.732	7.36087	7.24921	7.34662	7.55887	7.86918	Hs.159003
APCDD1	adenomatosis polyposis coli down-regulated 1	-1.29444	13.8315	1.13768e-05	0.00700726	14.8582	14.2714	14.5738	14.499	12.9507	12.9949	13.2399	13.5697	13.5255	Hs.293274
MT1L	metallothionein 1L (gene/pseudogene)	-1.29509	14.5428	2.6569e-06	0.00314793	15.4165	15.1052	15.2084	15.3191	13.6298	14.1633	13.8375	14.1966	14.009	Hs.647358
FBXW7	F-box and WD repeat domain containing 7, E3 ubiquitin protein ligase	-1.29777	12.9003	1.12632e-05	0.00699401	13.6518	13.3096	13.8212	13.7024	12.3805	11.9526	12.7015	12.4926	12.0903	Hs.561245
MEF2A	myocyte enhancer factor 2A	-1.30527	16.1923	4.78769e-06	0.00445968	17.1179	17.1093	16.8168	16.6259	15.6774	15.6991	15.9114	15.3958	15.3774	Hs.268675
GUCY2C	guanylate cyclase 2C	-1.30601	6.51068	6.61544e-05	0.0174197	7.14883	7.69704	6.79361	7.30549	5.98315	6.14047	6.22211	5.99623	5.30918	Hs.524278
ETV7	ets variant 7	-1.30778	7.9177	0.000135952	0.0254433	8.85483	8.53457	8.30212	8.88548	7.67602	6.74558	6.98254	7.93651	7.34169	Hs.272398
CAMSAP3	calmodulin regulated spectrin-associated protein family, member 3	-1.30832	7.09066	1.15828e-05	0.00703042	8.172	7.69224	7.52966	7.8761	6.07223	6.56787	6.73209	6.74238	6.43136	Hs.17686
MT1JP	metallothionein 1J, pseudogene	-1.31993	11.9558	2.68659e-06	0.00314793	12.7636	12.431	12.7577	12.8039	11.1568	11.6372	11.4116	11.1036	11.5365	Hs.736648
SLC43A1	solute carrier family 43 (amino acid system L transporter), member 1	-1.3295	8.24956	6.66303e-05	0.0174197	9.30585	8.87534	8.5063	9.2652	7.19672	7.62859	7.89651	8.1528	7.41875	Hs.591952
WFS1	Wolfram syndrome 1 (wolframin)	-1.33126	10.1383	9.618e-05	0.0213153	10.728	10.6888	11.1727	10.9222	8.86556	10.0381	9.19976	9.80111	9.82878	Hs.518602
ID4	inhibitor of DNA binding 4, dominant negative helix-loop-helix protein	-1.3448	7.56608	4.74228e-05	0.0148345	7.96079	8.83739	8.26888	8.18572	6.95643	7.12095	6.74204	7.47556	6.54698	Hs.519601
LGALS3	lectin, galactoside-binding, soluble, 3	-1.34504	13.0432	4.24328e-06	0.00424656	13.921	13.8532	13.4626	13.9251	12.0909	12.4764	12.6777	12.6841	12.298	Hs.531081
KLF10	Kruppel-like factor 10	-1.34935	13.3869	1.27278e-05	0.00729806	13.8952	14.0168	13.9722	14.6618	12.8428	12.6001	12.7346	13.1792	12.5792	Hs.435001
KIR2DL4	killer cell immunoglobulin-like receptor, two domains, long cytoplasmic tail, 4	-1.36306	8.03389	8.24973e-05	0.0197621	8.6004	8.50367	9.03067	9.02986	7.43659	7.49095	7.63513	7.92919	6.6486	Hs.661219
USP54	ubiquitin specific peptidase 54	-1.36466	9.86567	8.21784e-06	0.00584971	10.8433	10.3356	10.5523	10.764	8.80122	9.27923	9.14887	9.63367	9.43278	Hs.657355
DZIP1L	DAZ interacting zinc finger protein 1-like	-1.3678	7.21373	7.9177e-05	0.0191543	7.93632	7.87823	7.81164	8.26829	7.17524	6.97186	6.11276	6.71113	6.05813	Hs.351403
CLDN1	claudin 1	-1.37985	17.8052	0.000422615	0.0484315	18.4417	18.5314	18.7938	18.52	16.8295	16.2925	17.4499	18.0951	17.2925	Hs.439060
ATP13A5	ATPase type 13A5	-1.37985	6.93262	0.000124449	0.0246245	7.73794	7.72927	6.95683	8.37278	5.92108	6.18319	6.35835	6.66968	6.46445	Hs.658032
TLL1	tolloid like 1	-1.38471	7.31175	4.85235e-05	0.0150693	7.84021	8.15864	8.63118	7.69408	6.95931	6.53031	6.20235	7.09455	6.69507	Hs.106513
STXBP6	syntaxin binding protein 6 (amisyn)	-1.38891	9.39842	0.000126078	0.0248374	10.0657	10.5609	10.4358	9.61773	8.76844	8.22311	9.46656	8.84786	8.59965	Hs.508958
KIF21A	kinesin family member 21A	-1.39071	10.1806	0.000348898	0.043239	10.4344	10.9827	11.5939	10.802	9.91787	8.80877	9.19028	9.96368	9.93211	Hs.374201
CCDC3	coiled-coil domain containing 3	-1.39319	9.57736	0.000164458	0.0278396	10.3641	9.76786	10.4372	10.8363	8.74613	8.2559	9.08772	9.22134	9.47972	Hs.498720
KIAA0895	KIAA0895	-1.40275	7.32035	0.000280681	0.0385537	7.96281	7.38787	8.46033	8.58764	6.16571	6.49292	6.55359	7.39563	6.87669	Hs.6224
LRRC8C	leucine rich repeat containing 8 family, member C	-1.40557	9.39614	0.000121095	0.0242456	10.141	10.335	9.89055	10.3415	8.45854	9.49217	8.11559	9.18828	8.60262	Hs.412836
CNTNAP3B	contactin associated protein-like 3B	-1.40774	10.9724	0.000442142	0.0494832	11.6148	11.653	11.5756	12.1747	10.9675	10.6926	10.2684	10.5665	9.23881	Hs.521495
ARHGEF26	Rho guanine nucleotide exchange factor 26	-1.40861	10.7779	0.000318146	0.0411308	11.474	11.4823	12.162	11.1237	10.8477	9.51383	9.67245	10.5449	10.1806	Hs.240845
TSPYL2	TSPY-like 2	-1.42275	11.6508	4.93445e-06	0.00445968	12.782	12.4131	11.986	12.5838	11.002	11.3946	10.9475	10.894	10.8542	Hs.136164
ZNF652	zinc finger protein 652	-1.42314	11.668	0.000164371	0.0278396	12.6364	12.515	12.3364	12.3467	10.0385	11.6496	11.3714	11.1459	10.972	Hs.463375
CNTNAP3	contactin associated protein-like 3	-1.42524	11.003	0.000452577	0.0499458	11.9163	11.5551	11.4518	12.2559	11.129	10.5238	10.1672	10.6479	9.37973	Hs.128474
SLC27A2	solute carrier family 27 (fatty acid transporter), member 2	-1.435	6.64678	1.66306e-06	0.00238397	7.73162	7.28606	7.24905	7.50929	5.83807	6.16248	5.88541	5.81571	6.34335	Hs.11729
MT1E	metallothionein 1E	-1.43508	13.4457	1.20177e-05	0.00710246	14.2669	13.8292	14.3265	14.5492	12.4223	13.0229	13.0383	12.4499	13.1058	Hs.744893
C5orf46	chromosome 5 open reading frame 46	-1.44268	11.2468	0.000283273	0.0386153	11.6867	11.9645	12.6645	11.8772	10.7366	10.9415	9.57836	10.86	10.9114	Hs.660038
RORC	RAR-related orphan receptor C	-1.44571	6.67657	9.75125e-07	0.00176182	7.69564	7.24731	7.26637	7.70965	5.94526	6.22285	5.88218	6.19328	5.92659	Hs.256022
VGLL3	vestigial-like family member 3	-1.44682	10.3143	4.09204e-05	0.0136823	11.4083	11.7178	10.8029	10.5434	9.85079	9.68548	9.30337	9.62268	9.89407	Hs.744116
SGK3	serum/glucocorticoid regulated kinase family, member 3	-1.44684	10.3523	7.90877e-06	0.0057918	10.9487	11.1232	11.2881	11.2647	9.7283	9.53929	9.76352	10.2833	9.23214	Hs.613417
SGK3	serum/glucocorticoid regulated kinase family, member 3	-1.46455	10.8651	3.27957e-05	0.0118795	11.3898	11.6228	12.0022	11.7001	10.445	9.8235	10.4634	10.7159	9.62307	Hs.613417
EDIL3	EGF-like repeats and discoidin I-like domains 3	-1.4681	10.518	0.000296109	0.0395834	11.3822	10.5352	11.2066	12.2106	9.78111	10.0528	9.47117	9.60347	10.4192	Hs.482730
OTUD1	OTU deubiquitinase 1	-1.47649	9.76652	2.94705e-06	0.00333705	10.6231	10.8368	10.5047	10.3825	9.3076	8.90743	9.32599	9.35856	8.65192	Hs.499042
CRY2	cryptochrome circadian clock 2	-1.47837	7.12953	1.25109e-06	0.00193772	7.67547	7.96638	8.41404	7.74749	6.42911	6.5308	6.59452	6.4783	6.32965	Hs.532491
FHL1	four and a half LIM domains 1	-1.48848	9.51518	0.000170143	0.0285664	10.5389	11.0991	9.58317	10.1474	8.88938	9.19377	9.16432	8.72536	8.29536	Hs.435369
GATM	glycine amidinotransferase (L-arginine:glycine amidinotransferase)	-1.50796	14.1166	4.74491e-05	0.0148345	14.9904	14.3208	15.0906	15.4157	12.7719	13.6698	13.5172	13.4618	13.8115	Hs.75335
MLXIP	MLX interacting protein	-1.51149	6.92082	4.73863e-06	0.00445968	7.95585	7.4897	7.56413	8.03246	6.12318	6.50699	5.77653	6.24267	6.59584	Hs.721711
MAPRE3	microtubule-associated protein, RP/EB family, member 3	-1.52072	9.58014	9.84095e-05	0.0213153	10.1534	10.3392	10.6053	10.6021	8.76093	8.07646	9.05177	9.75722	8.87497	Hs.515860
STK31	serine/threonine kinase 31	-1.52166	6.04838	0.000306539	0.0404163	7.13479	7.41134	6.35409	6.67475	6.09269	5.51783	5.75186	4.94099	4.55706	Hs.309767
PLEKHG5	pleckstrin homology domain containing, family G (with RhoGef domain) member 5	-1.52965	9.29712	2.40083e-05	0.0102825	10.4484	9.77889	9.95452	10.4059	7.92307	8.50438	9.06562	8.74484	8.84849	Hs.284232
MFSD2A	major facilitator superfamily domain containing 2A	-1.53393	11.054	0.000143769	0.0261085	11.5226	11.9281	12.6854	11.4886	10.2619	9.78725	10.5837	11.0454	10.183	Hs.655177
MT1G	metallothionein 1G	-1.54089	13.875	1.22308e-06	0.00191637	14.8973	14.4867	14.522	15.0183	12.7789	13.3561	13.2046	13.2773	13.334	Hs.433391
PAK3	p21 protein (Cdc42/Rac)-activated kinase 3	-1.54557	6.80322	0.000169061	0.0284758	7.95811	8.57817	7.08932	7.02187	6.20536	6.52878	5.88899	6.02369	5.93466	Hs.656789
AAMDC	adipogenesis associated, Mth938 domain containing	-1.55689	9.47227	0.000121672	0.024289	10.9062	9.71093	10.1738	10.5579	8.04099	9.36821	9.06671	8.82694	8.59877	Hs.745040
PDE4DIP	phosphodiesterase 4D interacting protein	-1.56546	7.35441	1.16472e-06	0.00186947	8.32796	8.5146	7.91355	8.14033	6.383	7.03607	6.75277	6.47795	6.64347	Hs.584841
COBL	cordon-bleu WH2 repeat protein	-1.57871	11.2385	2.62626e-05	0.0107247	11.8057	12.1824	12.4667	12.0075	10.3037	9.88938	10.8555	11.1766	10.4592	Hs.99141
GRIP1	glutamate receptor interacting protein 1	-1.5788	9.05314	3.93134e-06	0.00401318	9.70097	10.1763	10.0895	9.75419	8.02977	8.02041	8.76617	8.22098	8.71991	Hs.505946
RHOBTB3	Rho-related BTB domain containing 3	-1.59498	6.78494	0.000161148	0.0276264	8.02356	8.02622	6.98997	7.64438	5.61222	6.01299	5.84864	7.08281	5.82362	Hs.445030
RGMB	repulsive guidance molecule family member b	-1.59555	9.44625	1.02159e-06	0.00177136	10.552	10.119	10.1927	10.467	9.05936	8.30818	8.60062	8.90302	8.81441	Hs.526902
LAMC2	laminin, gamma 2	-1.60019	10.0624	1.58613e-05	0.00818883	11.0572	10.4179	11.3549	10.9756	10.002	9.11197	9.00325	9.46581	9.17299	Hs.591484
SCIN	scinderin	-1.60219	8.10363	4.74048e-05	0.0148345	8.6783	9.40711	8.73997	9.14954	7.41628	6.55205	7.74986	7.93695	7.30258	Hs.655515
SOX5	SRY box 5	-1.60502	10.7713	5.6063e-07	0.00130248	11.3066	11.7066	11.8683	11.7705	9.88404	9.89491	10.1638	9.93978	10.4075	Hs.657542
PLLP	plasmolipin	-1.61024	10.1371	8.40963e-05	0.0198214	11.2935	10.3085	11.4144	11.1103	8.88078	10.0003	9.55039	9.76742	8.9083	Hs.632215
ANKRD50	ankyrin repeat domain 50	-1.64042	11.7863	1.02537e-06	0.00177136	12.7639	12.7633	12.5808	12.6824	11.2165	11.1207	10.4711	11.0623	11.4153	Hs.480694
BBOX1	butyrobetaine (gamma), 2-oxoglutarate dioxygenase (gamma-butyrobetaine hydroxylase) 1	-1.68462	10.7986	3.1068e-05	0.0115167	11.6961	11.7388	11.8458	11.6572	9.40568	9.47869	10.8769	10.211	10.277	Hs.591996
MAF	v-maf avian musculoaponeurotic fibrosarcoma oncogene homolog	-1.69683	12.216	0.000441091	0.0494066	13.185	13.26	13.0676	13.1221	9.96454	11.3561	11.9249	12.0403	12.0235	Hs.134859
FAM221A	family with sequence similarity 221, member A	-1.71138	7.75843	5.75327e-07	0.00131397	8.94429	9.03571	8.25024	8.60654	6.96967	6.93331	6.75515	7.14538	7.18557	Hs.592178
MAML2	mastermind-like transcriptional coactivator 2	-1.71845	10.6713	1.01184e-05	0.00664041	11.4271	11.9294	11.5396	11.608	9.09596	9.97855	10.2575	10.4101	9.79574	Hs.745167
LAMB4	laminin, beta 4	-1.74005	12.2124	0.000105057	0.0222583	12.8458	13.2481	13.2722	13.3502	11.4901	12.2538	11.544	11.6489	10.2583	Hs.62022
IGFL2	IGF like family member 2	-1.77102	8.01113	0.000290062	0.0392423	9.16698	7.67759	9.36202	9.77355	6.90893	7.18811	6.80166	7.66125	7.56011	Hs.99376
TGFBI	transforming growth factor, beta-induced, 68kDa	-1.77966	14.2201	1.239e-05	0.00725881	15.6536	14.8542	14.9827	15.3447	12.9373	13.4122	13.66	14.1393	12.997	Hs.369397
CMAHP	cytidine monophospho-N-acetylneuraminic acid hydroxylase, pseudogene	-1.78251	9.91628	0.000322654	0.0414461	10.6747	10.7814	11.68	10.4901	8.78495	8.86833	9.84755	9.97406	8.1454	Hs.484918
GDPD2	glycerophosphodiester phosphodiesterase domain containing 2	-1.78281	8.41471	6.84218e-07	0.00151143	9.69809	9.30238	9.53259	9.08758	7.43186	7.41369	8.13007	7.74097	7.39516	Hs.438712
CRYAB	crystallin alpha B	-1.78397	11.5311	8.84452e-05	0.0204129	12.2454	12.8345	13.0093	11.9996	11.1418	11.2042	9.63751	10.8631	10.8445	Hs.53454
SLC26A5	solute carrier family 26 (anion exchanger), member 5	-1.78564	6.33891	1.88455e-05	0.00895959	7.69009	7.48243	7.17912	6.97209	5.28347	5.97148	5.36936	6.24634	4.8558	Hs.585146
CHP2	calcineurin-like EF-hand protein 2	-1.80134	9.34936	1.52648e-06	0.00223576	10.1944	10.106	10.5201	10.58	8.40552	8.10491	8.32005	9.10091	8.81241	Hs.178589
FAM134B	family with sequence similarity 134, member B	-1.81761	7.68335	0.000139387	0.0256936	8.81449	8.52879	9.36552	8.06371	6.59352	7.88036	6.12227	6.6088	7.17264	Hs.481704
CERS6	ceramide synthase 6	-1.8252	12.2735	2.43764e-06	0.0030076	13.3104	13.2424	13.4235	13.1735	10.6657	11.7957	11.7904	11.7078	11.3517	Hs.506829
FAM171B	family with sequence similarity 171, member B	-1.8256	9.4308	9.94785e-06	0.00660322	10.5817	10.1068	9.933	11.1585	8.54694	8.2833	8.36029	9.15464	8.75194	Hs.28872
LRP4	LDL receptor related protein 4	-1.82777	10.1694	0.000380416	0.0456611	11.2784	10.9989	11.1148	11.3473	8.59551	8.86199	9.99448	10.6837	8.64955	Hs.4930
BTBD16	BTB (POZ) domain containing 16	-1.83353	7.64748	4.73553e-05	0.0148345	9.154	8.76837	8.38182	8.36026	6.74446	6.20647	6.5117	7.91375	6.78653	Hs.422466
MAFB	v-maf avian musculoaponeurotic fibrosarcoma oncogene homolog B	-1.83797	7.20938	5.32102e-05	0.0157917	7.66103	8.22868	8.62683	8.40537	5.43152	6.23733	6.77456	7.14503	6.37409	Hs.169487
SIK1	salt-inducible kinase 1	-1.84653	8.29843	0.000201519	0.0316853	9.10277	9.29321	9.78911	9.11202	8.09566	6.0692	8.04113	7.77471	7.40804	Hs.282113
SSFA2	sperm specific antigen 2	-1.84905	10.5557	7.25523e-06	0.00543127	11.6212	11.308	11.4177	11.9848	9.622	9.27467	10.0207	10.4747	9.27732	Hs.196983
EPCAM	epithelial cell adhesion molecule	-1.8724	7.19695	4.17331e-05	0.013783	8.63795	7.87354	7.61685	8.82036	6.51412	5.89088	5.81674	6.49235	7.10978	Hs.542050
RHOB	ras homolog family member B	-1.92694	9.18386	1.75692e-07	0.000717399	10.2627	10.4779	10.1534	10.1235	8.43815	8.44594	7.93623	8.76712	8.04978	Hs.502876
CRIP1	cysteine-rich protein 1 (intestinal)	-1.92934	9.00563	9.50001e-07	0.00176182	10.2096	10.1016	10.4018	9.59686	8.23381	7.84347	7.88742	8.73141	8.04461	Hs.70327
MT1X	metallothionein 1X	-2.02647	15.9682	3.58381e-06	0.00380245	17.1322	16.7839	17.1172	17.3427	14.3407	15.4411	14.8086	15.7815	14.9658	Hs.374950
ZBTB16	zinc finger and BTB domain containing 16	-2.06901	8.27308	1.60286e-05	0.00821227	8.95713	9.87892	9.81065	9.04342	7.07705	8.35992	7.07287	6.84667	7.41112	Hs.591945
GATA3	GATA binding protein 3	-2.14963	10.8093	0.000176212	0.029134	12.1982	11.839	12.1873	11.7896	8.37328	9.38847	10.461	10.958	10.0886	Hs.524134
LONRF1	LON peptidase N-terminal domain and ring finger 1	-2.15315	11.7672	1.65141e-05	0.00831704	12.9224	12.9239	13.1593	12.848	10.8234	10.5589	11.3703	11.6226	9.67586	Hs.180178
LRRN1	leucine rich repeat neuronal 1	-2.15965	6.97163	1.06506e-05	0.00681108	8.11661	8.11537	8.28433	8.16942	6.16836	5.4212	5.09905	6.56849	6.80185	Hs.163244
ADAMTSL3	ADAMTS like 3	-2.20218	7.37418	2.19171e-07	0.000777181	8.24731	8.49631	8.65146	8.99535	5.88781	6.26151	6.87685	6.6462	6.30478	Hs.459162
HSD11B1	hydroxysteroid (11-beta) dehydrogenase 1	-2.21327	8.16804	0.000221966	0.0335308	9.37347	9.56808	9.50024	9.14874	5.96007	7.6612	7.25414	8.67999	6.36642	Hs.195040
EEF2K	eukaryotic elongation factor 2 kinase	-2.24332	11.1298	0.000115791	0.0233224	12.1479	12.13	12.4732	12.7531	8.96528	9.86443	11.1057	11.2023	9.52595	Hs.498892
SIK1	salt-inducible kinase 1	-2.3225	9.70539	2.89177e-05	0.0111331	10.9316	10.7586	11.4511	10.8414	9.41094	7.23146	9.14763	8.97082	8.60496	Hs.282113
PRKCB	protein kinase C, beta	-2.35015	8.0205	2.93815e-06	0.00333705	9.24593	9.03391	9.34688	9.67786	6.17024	7.47832	6.7302	7.81311	6.68807	Hs.460355
KRT77	keratin 77, type II	-2.54396	9.64577	2.35857e-06	0.00299823	11.221	10.9315	11.3434	10.7404	8.78954	9.25378	7.84507	9.0166	7.67059	Hs.334989
SYT8	synaptotagmin VIII	-2.55931	6.17811	4.97618e-07	0.00128041	7.99725	7.42262	7.93795	7.04198	5.62826	4.31465	5.24491	5.20876	4.80662	Hs.161031
WIF1	WNT inhibitory factor 1	-2.57068	7.26598	2.94201e-05	0.0111986	8.32334	9.38732	7.76277	9.30313	6.72279	6.44366	4.983	6.69845	5.76938	Hs.284122
EPB41L4B	erythrocyte membrane protein band 4.1 like 4B	-2.77246	11.2325	6.18673e-07	0.00138942	12.758	12.4633	12.2864	13.5835	10.1695	9.51459	9.78869	10.8237	9.70516	Hs.591901
C8orf34	chromosome 8 open reading frame 34	-2.97631	8.22287	1.84415e-07	0.000728297	9.78109	9.88692	10.1526	9.68489	6.35632	7.6681	6.23887	7.532	6.70503	Hs.491941
LOC340357	uncharacterized LOC340357	-3.22807	7.34966	5.42071e-07	0.00130248	9.70706	8.43842	9.05021	9.37644	5.79036	5.83693	6.12485	6.89366	4.92903	Hs.434302
CLDN8	claudin 8	-3.28367	6.60203	2.1778e-07	0.000777181	8.03913	7.94046	9.27509	8.45048	5.00071	5.58099	4.18216	5.53941	5.40983	Hs.162209
IL37	interleukin 37	-3.50371	13.0516	8.89378e-05	0.0204129	14.9044	15.1745	15.242	14.6716	11.4307	10.7883	11.9594	13.7883	9.50528	Hs.166371
CDHR1	cadherin-related family member 1	-3.53138	13.8147	3.49658e-06	0.00373935	15.9194	15.6085	15.9472	15.631	10.8721	11.9488	13.431	13.3714	11.6026	Hs.137556
UGT3A2	UDP glycosyltransferase 3 family, polypeptide A2	-3.59493	7.3126	9.562e-08	0.000495562	8.96406	9.54678	9.54467	9.1836	5.37316	5.65044	5.27197	7.04803	5.23065	Hs.348941
FABP7	fatty acid binding protein 7, brain	-3.67142	11.2849	1.43026e-05	0.00779543	12.0628	13.9688	13.7207	13.5461	10.6602	9.47694	8.33781	10.9934	8.79747	Hs.26770
CLEC2A	C-type lectin domain family 2, member A	-3.76011	14.3336	1.66828e-05	0.00835465	16.7533	16.2026	16.185	16.5493	11.1011	12.4012	13.2396	14.7551	11.8152	Hs.527665
BTC	betacellulin	-3.89275	9.47303	1.75392e-06	0.00246184	10.9792	11.7603	12.1362	11.667	9.22248	8.21794	7.57046	7.48637	6.21735	Hs.710156
F3	coagulation factor III (thromboplastin, tissue factor)	-4.41625	9.45389	5.6014e-06	0.00468806	11.5267	12.1689	11.6718	12.262	7.92046	6.63874	7.07276	9.82316	6.00043	Hs.62192
POSTN	periostin, osteoblast specific factor	-4.81965	14.8272	1.97148e-09	2.04349e-05	17.879	17.4863	17.2315	17.4223	12.3813	11.8385	13.1744	13.6702	12.3613	Hs.136348

## Sheet: Table S4_DEGs in DAVID
Table S4. DEGs with more than 1.5 log2fold-change used in functional annotation cluster analysis with DAVID.
Gene.Symbol	Gene.Description	log2FoldChange TGM1vcControl	AverageExpression	P.Value	adj.P.Val	mRNA.Accession	UniGene.ID
CCL20	chemokine (C-C motif) ligand 20	11.6448	11.8411	2.60245e-12	8.76687e-08	NM_001130046	Hs.75498
S100A9	S100 calcium binding protein A9	11.2933	12.4371	2.07212e-12	8.76687e-08	NM_002965	Hs.112405
S100A8	S100 calcium binding protein A8	11.068	13.7681	3.56945e-11	8.01628e-07	NM_002964	Hs.416073
PI3	peptidase inhibitor 3, skin-derived	9.98826	12.4858	5.95847e-08	0.000334538	NM_002638	Hs.112341
SPRR2A	small proline-rich protein 2A	9.30696	15.3266	5.07088e-14	6.8329e-09	NM_005988	Hs.355542
S100A7A	S100 calcium binding protein A7A	8.96944	13.1533	1.49731e-10	2.522e-06	NM_176823	Hs.442337
S100A7	S100 calcium binding protein A7	8.70326	15.3559	2.58417e-12	8.76687e-08	NM_002963	Hs.112408
LCN2	lipocalin 2	8.30356	10.2707	1.31645e-08	0.000104346	NM_005564	Hs.204238
ATP12A	ATPase, H+/K+ transporting, nongastric, alpha polypeptide	8.22242	10.5915	7.99814e-09	6.93147e-05	NM_001185085	Hs.147111
SERPINB3	serpin peptidase inhibitor, clade B (ovalbumin), member 3	8.08612	15.3049	1.68664e-10	2.52524e-06	NM_006919	Hs.227948
SERPINB4	serpin peptidase inhibitor, clade B (ovalbumin), member 4	7.69757	14.8236	1.13545e-10	2.1857e-06	NM_002974	Hs.123035
GDA	guanine deaminase	6.91566	9.9591	1.11109e-07	0.000512975	NM_001242505	Hs.494163
SPRR2B	small proline-rich protein 2B	6.68392	15.0637	1.97361e-11	5.31881e-07	NM_001017418	Hs.568239
HEPHL1	hephaestin-like 1	6.24992	7.79229	2.55893e-06	0.00307867	NM_001098672	Hs.669645
GJB2	gap junction protein beta 2	5.69368	13.0936	2.42595e-07	0.00081723	NM_004004	Hs.524894
KYNU	kynureninase	5.51768	8.23598	1.73824e-09	1.97114e-05	NM_001032998	Hs.470126
RHCG	Rh family, C glycoprotein	5.51563	7.85823	3.32187e-05	0.0119364	NM_016321	Hs.459284
SPRR2D	small proline-rich protein 2D	5.45134	16.5872	1.7554e-09	1.97114e-05	NM_006945	Hs.505327
IL36G	interleukin 36, gamma	5.12672	9.91787	7.38404e-06	0.00549715	NM_001278568	Hs.211238
GBP6	guanylate binding protein family, member 6	4.98001	9.40131	0.000228588	0.0341482	NM_198460	Hs.254338
LCE3E	late cornified envelope 3E	4.90828	12.6761	1.44503e-05	0.00781985	NM_178435	Hs.490208
DEFB4A	defensin, beta 4A	4.64805	7.509	4.54834e-05	0.0145232	NM_004942	Hs.105924
SPRR2C	small proline-rich protein 2C (pseudogene)	4.62713	11.0231	4.3444e-08	0.00028324	NR_003062	Hs.2421
SPRR2F	small proline-rich protein 2F	4.59726	10.7123	5.13124e-07	0.00128041	NM_001014450	Hs.490252
FMO2	flavin containing monooxygenase 2	4.58376	8.17278	2.40759e-05	0.0102825	NM_001301347	Hs.144912
LCE3D	late cornified envelope 3D	4.51079	13.151	5.51459e-05	0.0160492	NM_032563	Hs.244349
FCGR3B	Fc fragment of IgG, low affinity IIIb, receptor (CD16b)	4.37179	8.3113	1.87673e-06	0.00259994	NM_000570	Hs.694258
A2ML1	alpha-2-macroglobulin-like 1	4.33968	13.174	1.60069e-07	0.000676549	NM_001282424	Hs.620532
SPRR2G	small proline-rich protein 2G	4.33029	16.2243	8.01896e-07	0.00156775	NM_001014291	Hs.490253
SLC6A14	solute carrier family 6 (amino acid transporter), member 14	4.22425	9.94743	1.97791e-05	0.00922212	NM_007231	Hs.522109
CHI3L2	chitinase 3-like 2	4.22144	8.76572	0.000268837	0.0376171	NM_001025197	Hs.514840
DEFB4B	defensin, beta 4B	4.16278	6.74033	1.68139e-05	0.00835603	NM_001205266	Hs.740237
CD36	CD36 molecule (thrombospondin receptor)	4.1187	13.1989	0.000141004	0.0258152	NM_000072	Hs.120949
CRABP2	cellular retinoic acid binding protein 2	3.94082	13.415	7.87774e-07	0.00156775	NM_001199723	Hs.405662
ATP1B1	ATPase, Na+/K+ transporting, beta 1 polypeptide	3.93373	13.4966	1.65127e-08	0.000123614	NM_001677	Hs.291196
FABP5	fatty acid binding protein 5 (psoriasis-associated)	3.83982	15.6991	5.50023e-06	0.00466129	BC019385	Hs.408061
C10orf99	chromosome 10 open reading frame 99	3.71538	9.66637	7.57896e-05	0.0187233	NM_207373	Hs.298713
SPRR1B	small proline-rich protein 1B	3.70311	11.6073	1.17697e-05	0.00709213	NM_003125	Hs.1076
CXCR4	chemokine (C-X-C motif) receptor 4	3.65904	8.89512	1.92922e-06	0.00260975	NM_001008540	Hs.593413
GJB6	gap junction protein beta 6	3.63324	11.7148	2.87781e-05	0.0111331	NM_001110219	Hs.511757
SPRR1A	small proline-rich protein 1A	3.62861	14.4277	4.36479e-05	0.0141599	NM_001199828	Hs.46320
ARSF	arylsulfatase F	3.60244	8.10537	6.96913e-06	0.00530551	NM_001201538	Hs.101674
SH3PXD2A-AS1	SH3PXD2A antisense RNA 1	3.58214	9.54693	1.07814e-06	0.00183895	NR_038940	Hs.655149
FCGR3A	Fc fragment of IgG, low affinity IIIa, receptor (CD16a)	3.57657	7.33363	4.28602e-06	0.00424656	NM_000569	Hs.372679
FABP5	fatty acid binding protein 5 (psoriasis-associated)	3.476	16.6424	3.00222e-06	0.00335126	NM_001444	Hs.408061
ZC3H12A	zinc finger CCCH-type containing 12A	3.46047	10.5212	6.59835e-10	8.89115e-06	NM_025079	Hs.656294
EHF	ets homologous factor	3.35576	14.4216	8.23044e-09	6.93147e-05	NM_001206615	Hs.653859
KLK13	kallikrein related peptidase 13	3.30021	12.5645	0.000131117	0.0252949	NM_015596	Hs.165296
KLK9	kallikrein related peptidase 9	3.22586	7.9445	9.57832e-05	0.021298	NM_012315	Hs.448942
SPRR2E	small proline-rich protein 2E	3.17738	18.1393	5.21777e-08	0.000305689	NM_001024209	Hs.568518
DHRS9	dehydrogenase/reductase (SDR family) member 9	3.17094	6.57632	0.000182556	0.0299259	NM_001142270	Hs.179608
PAPL	iron/zinc purple acid phosphatase-like protein	3.15191	9.47729	0.000156757	0.0273745	NM_001004318	Hs.448934
BARX2	BARX homeobox 2	3.12177	7.70124	7.90546e-06	0.0057918	NM_003658	Hs.591944
CACNB4	calcium channel, voltage-dependent, beta 4 subunit	3.09669	10.0054	6.26384e-06	0.00501196	NM_000726	Hs.120725
TMC5	transmembrane channel like 5	3.08831	8.10076	9.45734e-06	0.00637179	NM_001105248	Hs.115838
SAMD9	sterile alpha motif domain containing 9	3.0851	10.1595	5.44086e-06	0.00464016	NM_001193307	Hs.65641
OAS1	2-5-oligoadenylate synthetase 1	2.9997	9.67882	0.000316467	0.0410585	NM_001032409	Hs.524760
AKR1B10	aldo-keto reductase family 1, member B10 (aldose reductase)	2.96524	7.02914	8.16834e-06	0.00584971	NM_020299	Hs.116724
SCNN1G	sodium channel, non voltage gated 1 gamma subunit	2.95935	7.76161	0.000272866	0.0378997	NM_001039	Hs.371727
GPX2	glutathione peroxidase 2	2.94295	9.04997	0.000115467	0.0232918	NM_002083	Hs.2704
GCNT4	glucosaminyl (N-acetyl) transferase 4, core 2	2.89757	8.61547	2.80884e-07	0.0008802	NM_016591	Hs.272404
KLK10	kallikrein related peptidase 10	2.86805	10.1951	2.14922e-05	0.00964582	NM_001077500	Hs.275464
LUZP2	leucine zipper protein 2	2.85752	7.01488	5.33233e-05	0.0157917	NM_001009909	Hs.144138
MPZL2	myelin protein zero-like 2	2.85104	14.5977	4.07586e-08	0.00028324	NM_005797	Hs.116651
GK	glycerol kinase	2.84505	8.21335	2.26677e-07	0.000783187	NM_000167	Hs.1466
SLC16A6	solute carrier family 16, member 6	2.79538	10.8861	6.81496e-06	0.00524744	NM_001174166	Hs.42645
SLC19A3	solute carrier family 19 (thiamine transporter), member 3	2.7794	5.55155	1.64195e-06	0.00237902	NM_025243	Hs.221597
CCL2	chemokine (C-C motif) ligand 2	2.77828	10.1601	1.89089e-06	0.00259994	NM_002982	Hs.303649
HAL	histidine ammonia-lyase	2.77744	14.7074	5.08912e-07	0.00128041	NM_001258333	Hs.190783
C9orf84	chromosome 9 open reading frame 84	2.76961	8.035	3.86691e-06	0.00398147	NM_001080551	Hs.428209
SLC27A6	solute carrier family 27 (fatty acid transporter), member 6	2.74622	7.2024	3.56287e-07	0.00101168	NM_001017372	Hs.49765
SLC26A9	solute carrier family 26 (anion exchanger), member 9	2.74236	9.12118	3.06778e-05	0.0115147	NM_052934	Hs.164073
WNT5A	wingless-type MMTV integration site family, member 5A	2.73717	8.76326	5.59614e-06	0.00468806	NM_001256105	Hs.643085
ZSCAN31	zinc finger and SCAN domain containing 31	2.72409	8.28618	0.000104935	0.0222583	NM_001135216	Hs.656413
PRSS22	protease, serine, 22	2.70954	6.50173	4.12948e-05	0.0137194	NM_022119	Hs.459709
IGFBP3	insulin like growth factor binding protein 3	2.62373	13.2345	1.41456e-05	0.00779543	NM_000598	Hs.450230
AKR1B15	aldo-keto reductase family 1, member B15	2.59864	7.64314	0.000194935	0.0310094	NM_001080538	Hs.729418
GBAP1	glucosidase, beta, acid pseudogene 1	2.59177	9.22022	6.61915e-05	0.0174197	NR_002188	Hs.719930
GGCT	gamma-glutamylcyclotransferase	2.58395	13.8731	2.91495e-05	0.0111548	NM_001199815	Hs.530024
GPR1	G protein-coupled receptor 1	2.58147	7.96378	4.08601e-07	0.00110116	NM_001098199	Hs.184907
SOSTDC1	sclerostin domain containing 1	2.57607	10.9014	0.000154964	0.0272598	NM_015464	Hs.648106
TMEM86A	transmembrane protein 86A	2.57235	10.297	3.32594e-07	0.00099592	NM_153347	Hs.502100
GLUL	glutamate-ammonia ligase	2.56201	15.6004	7.07119e-07	0.00151243	NM_001033044	Hs.518525
CARD6	caspase recruitment domain family, member 6	2.50827	7.25975	4.02313e-06	0.00407601	NM_032587	Hs.200242
GABRA4	gamma-aminobutyric acid (GABA) A receptor, alpha 4	2.49018	6.94308	0.000191909	0.0308585	NM_000809	Hs.248112
GCOM1	GRINL1A complex locus 1	2.48104	11.3933	0.000293401	0.0394563	NM_001018090	Hs.437256
CNNM4	cyclin and CBS domain divalent metal cation transport mediator 4	2.47708	9.99063	5.59925e-05	0.016156	NM_020184	Hs.175043
PTAFR	platelet-activating factor receptor	2.47081	7.98212	1.14755e-06	0.00186947	NM_000952	Hs.77542
CD24	CD24 molecule	2.43051	14.7835	1.32451e-05	0.00753058	NM_001291737	Hs.644105
SLC37A2	solute carrier family 37 (glucose-6-phosphate transporter), member 2	2.40556	12.2683	1.34926e-05	0.00760709	NM_001145290	Hs.352661
BIRC3	baculoviral IAP repeat containing 3	2.40071	8.9669	1.18875e-05	0.00709213	NM_001165	Hs.127799
SLC41A1	solute carrier family 41 (magnesium transporter), member 1	2.38948	9.66664	2.92159e-06	0.00333705	NM_173854	Hs.20274
SERPINB12	serpin peptidase inhibitor, clade B (ovalbumin), member 12	2.38542	16.8941	4.77747e-07	0.00126226	NM_001307928	Hs.348541
ADGRF1	adhesion G protein-coupled receptor F1	2.38489	6.40711	3.87072e-06	0.00398147	NM_025048	Hs.733762
PSG7	pregnancy specific beta-1-glycoprotein 7 (gene/pseudogene)	2.36952	9.2548	4.37152e-05	0.0141599	NM_001206650	Hs.709203
VSNL1	visinin like 1	2.36046	14.8449	4.73234e-05	0.0148345	NM_003385	Hs.444212
IRAK2	interleukin 1 receptor associated kinase 2	2.35442	6.53206	3.90437e-05	0.0133529	NM_001570	Hs.449207
SMPD3	sphingomyelin phosphodiesterase 3, neutral membrane (neutral sphingomyelinase II)	2.3511	8.69702	8.25839e-06	0.00584971	NM_018667	Hs.368421
PLBD1	phospholipase B domain containing 1	2.34698	14.7193	8.13217e-07	0.00156775	NM_024829	Hs.131933
CRISP3	cysteine-rich secretory protein 3	2.3324	7.39168	0.00040998	0.0475421	NM_001190986	Hs.404466
MINPP1	multiple inositol-polyphosphate phosphatase 1	2.30011	11.3567	9.80621e-07	0.00176182	NM_001178117	Hs.121260
CACHD1	cache domain containing 1	2.27983	10.8024	2.70482e-05	0.010839	NM_001293274	Hs.443891
IRAK3	interleukin 1 receptor associated kinase 3	2.27798	10.5787	5.70942e-05	0.0163688	NM_001142523	Hs.369265
VNN3	vanin 3	2.25962	5.75608	0.000278948	0.0383547	NM_001291702	Hs.183656
SGK1	serum/glucocorticoid regulated kinase 1	2.25585	13.4893	1.12137e-06	0.00186947	NM_001143676	Hs.510078
PPARD	peroxisome proliferator-activated receptor delta	2.25312	10.7572	1.1489e-05	0.00700726	NM_001171818	Hs.696032
CTSC	cathepsin C	2.2259	13.1893	0.000129439	0.0252582	NM_001114173	Hs.128065
OTUB2	OTU deubiquitinase, ubiquitin aldehyde binding 2	2.20018	11.8532	3.35809e-05	0.0120345	NM_023112	Hs.278815
SLC7A5	solute carrier family 7 (amino acid transporter light chain, L system), member 5	2.19224	8.495	4.22035e-05	0.0138366	NM_003486	Hs.513797
KPNA2	karyopherin alpha 2 (RAG cohort 1, importin alpha 1)	2.19171	10.9981	1.2944e-05	0.00739056	NM_002266	Hs.594238
CCL22	chemokine (C-C motif) ligand 22	2.16159	6.98708	0.000378234	0.0455056	NM_002990	Hs.534347
CROT	carnitine O-octanoyltransferase	2.15575	14.3031	0.000249888	0.0360513	NM_001143935	Hs.125039
CXCR2	chemokine (C-X-C motif) receptor 2	2.14156	7.9475	4.97114e-05	0.0152934	NM_001168298	Hs.846
PDZK1IP1	PDZK1 interacting protein 1	2.13236	10.8458	1.56892e-05	0.00815498	NM_005764	Hs.431099
SLC5A1	solute carrier family 5 (sodium/glucose cotransporter), member 1	2.10401	10.361	8.42885e-06	0.00588482	NM_000343	Hs.1964
GOT1	glutamic-oxaloacetic transaminase 1, soluble	2.09556	11.0633	5.32801e-05	0.0157917	NM_002079	Hs.500756
MUC4	mucin 4, cell surface associated	2.06955	5.79279	0.000178663	0.0294309	ENST00000308466	Hs.369646
SCNN1B	sodium channel, non voltage gated 1 beta subunit	2.05494	10.2448	9.73176e-07	0.00176182	NM_000336	Hs.414614
CYP4F22	cytochrome P450, family 4, subfamily F, polypeptide 22	2.05366	11.0688	4.47949e-05	0.0144058	NM_173483	Hs.156452
AASS	aminoadipate-semialdehyde synthase	2.04824	10.7336	5.44881e-07	0.00130248	NM_005763	Hs.156738
NAMPT	nicotinamide phosphoribosyltransferase	2.04542	9.52617	2.02771e-06	0.00262721	NM_005746	Hs.489615
ATP6V1C2	ATPase, H+ transporting, lysosomal 42kDa, V1 subunit C2	2.04398	15.2541	3.82002e-07	0.00105049	NM_001039362	Hs.580464
BLNK	B-cell linker	2.04082	8.9186	0.000167123	0.02822	NM_001114094	Hs.665244
NT5C3A	5-nucleotidase, cytosolic IIIA	2.02701	13.8656	4.77171e-06	0.00445968	NM_001002009	Hs.487933
TRIM15	tripartite motif containing 15	2.01784	4.89069	7.98437e-05	0.0192121	ENST00000376688	Hs.591789
CKMT1B	creatine kinase, mitochondrial 1B	2.01338	12.9544	5.41937e-05	0.0159335	NM_020990	Hs.741420
GBA	glucosidase, beta, acid	1.98216	13.4689	3.63417e-05	0.0126015	NM_001171811	Hs.282997
PON3	paraoxonase 3	1.98205	10.2277	2.82638e-05	0.0111035	NM_000940	Hs.440967
IVL	involucrin	1.97773	10.141	6.99357e-05	0.0178479	NM_005547	Hs.516439
PGLYRP4	peptidoglycan recognition protein 4	1.96924	9.25523	7.97112e-05	0.0192121	NM_020393	Hs.58356
BLMH	bleomycin hydrolase	1.96544	15.032	0.0002812	0.0385857	NM_000386	Hs.371914
SLC15A1	solute carrier family 15 (oligopeptide transporter), member 1	1.95666	12.123	1.14926e-05	0.00700726	NM_005073	Hs.436893
PLAT	plasminogen activator, tissue	1.95339	9.18539	0.000169434	0.0285029	NM_000930	Hs.491582
RGS1	regulator of G-protein signaling 1	1.91503	6.277	1.56271e-05	0.00815498	NM_002922	Hs.75256
NEU2	sialidase 2 (cytosolic sialidase)	1.90929	7.83587	4.73857e-06	0.00445968	NM_005383	Hs.532681
KCNJ15	potassium channel, inwardly rectifying subfamily J, member 15	1.90567	6.40476	5.80029e-05	0.0164197	NM_001276435	Hs.411299
EPHB2	EPH receptor B2	1.90164	6.08169	0.000398993	0.0468732	NM_001309192	Hs.523329
CTSB	cathepsin B	1.89081	15.414	0.00031684	0.0410585	NM_001908	Hs.520898
TPRXL	tetra-peptide repeat homeobox-like	1.8633	11.0299	5.29135e-06	0.00456343	NR_002223	Hs.529180
FAAHP1	fatty acid amide hydrolase pseudogene 1	1.8605	4.93094	0.000105488	0.0223144	NR_045483	Hs.170205
FRMPD1	FERM and PDZ domain containing 1	1.85094	8.53108	0.000447916	0.0497575	NM_014907	Hs.163990
PON2	paraoxonase 2	1.84327	13.959	1.26518e-05	0.00729803	NM_000305	Hs.744912
PYDC1	PYD (pyrin domain) containing 1	1.83125	6.31194	7.26902e-05	0.01824	NM_152901	Hs.58314
WWOX	WW domain containing oxidoreductase	1.82334	13.8477	2.47178e-05	0.0104083	NM_001291997	Hs.461453
NUDT4	nudix hydrolase 4	1.80729	13.4215	7.04337e-05	0.0179383	NM_001301022	Hs.506325
SDR9C7	short chain dehydrogenase/reductase family 9C, member 7	1.80074	10.6097	6.62677e-06	0.00516153	NM_148897	Hs.380178
LYZ	lysozyme	1.80028	14.7399	0.000176184	0.029134	NM_000239	Hs.524579
RAET1E	retinoic acid early transcript 1E	1.79235	9.22951	8.54949e-06	0.00593829	NM_001243325	Hs.511818
CKMT1A	creatine kinase, mitochondrial 1A	1.78264	13.9254	8.40954e-05	0.0198214	NM_001015001	Hs.654988
TMEM40	transmembrane protein 40	1.77887	13.7015	1.34354e-05	0.00760669	NM_001284406	Hs.475502
ALOX12B	arachidonate 12-lipoxygenase, 12R type	1.76041	14.2375	0.000105965	0.02232	NM_001139	Hs.136574
FAM110C	family with sequence similarity 110, member C	1.74839	7.54329	0.000336673	0.0423982	NM_001077710	Hs.8379
TNFSF15	tumor necrosis factor (ligand) superfamily, member 15	1.73607	5.45971	8.91912e-06	0.00610068	NM_001204344	Hs.23349
RGS20	regulator of G-protein signaling 20	1.73545	6.21069	0.000184367	0.0300928	NM_001286673	Hs.368733
SLC39A2	solute carrier family 39 (zinc transporter), member 2	1.72818	10.8521	3.11104e-05	0.0115167	NM_001256588	Hs.175783
SMOX	spermine oxidase	1.71915	8.37144	0.000107282	0.0224126	NM_001270691	Hs.433337
C12orf56	chromosome 12 open reading frame 56	1.71739	7.18189	1.33475e-06	0.00202085	NM_001099676	Hs.535190
ABCG4	ATP binding cassette subfamily G member 4	1.71465	5.48995	7.74211e-05	0.0188779	NM_001142505	Hs.126378
GPI	glucose-6-phosphate isomerase	1.7084	10.8954	2.84998e-05	0.0111313	NM_000175	Hs.466471
CYCS	cytochrome c, somatic	1.70064	13.838	0.000140694	0.0258152	NM_018947	Hs.437060
PPARGC1B	peroxisome proliferator-activated receptor gamma, coactivator 1 beta	1.68916	7.08885	4.8592e-06	0.00445968	NM_001172698	Hs.483816
NFKBIZ	nuclear factor of kappa light polypeptide gene enhancer in B-cells inhibitor, zeta	1.67972	13.0752	8.15567e-07	0.00156775	NM_001005474	Hs.319171
DUSP6	dual specificity phosphatase 6	1.67799	7.88033	0.000274168	0.0379687	NM_001946	Hs.298654
LIPM	lipase, family member M	1.67306	11.6701	0.000303475	0.0402091	NM_001128215	Hs.55118
FAXDC2	fatty acid hydroxylase domain containing 2	1.66984	13.8695	0.00022544	0.0338281	NM_032385	Hs.519694
ADTRP	androgen-dependent TFPI-regulating protein	1.66874	9.41081	6.49203e-06	0.00511572	NM_001143948	Hs.126409
ELOVL4	ELOVL fatty acid elongase 4	1.65561	16.128	0.000192389	0.0308987	NM_022726	Hs.101915
FOXE1	forkhead box E1	1.65349	6.22459	1.43373e-05	0.00779543	NM_004473	Hs.159234
FRK	fyn-related Src family tyrosine kinase	1.65026	9.33487	6.20143e-05	0.0168733	NM_002031	Hs.89426
CD2	CD2 molecule	1.64923	7.50181	0.000120003	0.0240627	NM_001767	Hs.523500
CLEC7A	C-type lectin domain family 7, member A	1.64586	11.7188	0.000268386	0.037593	NM_022570	Hs.143929
ALOX12	arachidonate 12-lipoxygenase	1.64253	8.95562	0.00014404	0.0261226	NM_000697	Hs.654431
TMEM45B	transmembrane protein 45B	1.63279	13.8334	0.000320021	0.0413048	NM_138788	Hs.504301
PCCA	propionyl-CoA carboxylase alpha subunit	1.63051	10.7815	2.70233e-05	0.010839	NM_000282	Hs.80741
CALML5	calmodulin-like 5	1.62702	9.91532	0.000172969	0.02881	NM_017422	Hs.180142
NCOA7	nuclear receptor coactivator 7	1.61948	10.1003	0.000193343	0.0309413	NM_001122842	Hs.171426
PGLYRP3	peptidoglycan recognition protein 3	1.61229	11.6374	8.12443e-05	0.0195143	NM_052891	Hs.348266
FASTKD1	FAST kinase domains 1	1.61052	9.52628	7.74539e-07	0.00156775	NM_001281476	Hs.529276
ZBTB7C	zinc finger and BTB domain containing 7C	1.60434	8.48599	0.000231892	0.034413	NM_001039360	Hs.515388
ABCC5	ATP binding cassette subfamily C member 5	1.59228	7.40081	5.20778e-05	0.0157402	NM_001023587	Hs.743953
SPTLC2	serine palmitoyltransferase, long chain base subunit 2	1.59103	12.4117	2.30305e-05	0.0101748	NM_004863	Hs.435661
SLC39A6	solute carrier family 39 (zinc transporter), member 6	1.58981	15.2778	2.00412e-05	0.00924831	NM_001099406	Hs.79136
ABCA12	ATP binding cassette subfamily A member 12	1.58253	15.9038	5.63453e-05	0.0161885	NM_015657	Hs.134585
SRD5A3	steroid 5 alpha-reductase 3	1.5803	14.3879	0.000150141	0.026655	NM_024592	Hs.39311
TPX2	TPX2, microtubule-associated	1.57595	8.45677	0.000239497	0.0351544	NM_012112	Hs.244580
TRIB2	tribbles pseudokinase 2	1.57146	6.79548	8.89893e-05	0.0204129	NM_021643	Hs.467751
SOD2	superoxide dismutase 2, mitochondrial	1.56396	10.999	3.31465e-05	0.0119364	NM_000636	Hs.487046
CCNA2	cyclin A2	1.55603	10.054	8.90758e-05	0.0204129	NM_001237	Hs.58974
RRM2	ribonucleotide reductase M2	1.55515	8.96847	9.20083e-05	0.0208019	NM_001034	Hs.226390
NUDT4P1	nudix hydrolase 4 pseudogene 1	1.55471	13.588	0.000134923	0.0253564	NR_002212	Hs.601274
NUDT4	nudix hydrolase 4	1.55471	13.588	0.000134923	0.0253564	BC012069	Hs.506325
TNFRSF21	tumor necrosis factor receptor superfamily, member 21	1.55245	8.37431	0.000443089	0.049548	NM_014452	Hs.443577
MOXD1	monooxygenase, DBH-like 1	1.54761	10.786	0.00025158	0.0362178	NM_015529	Hs.6909
CLCA2	chloride channel accessory 2	1.54267	15.5716	0.000264411	0.0372687	NM_006536	Hs.241551
TNFSF10	tumor necrosis factor (ligand) superfamily, member 10	1.54076	14.4892	0.000335639	0.0423075	NM_001190942	Hs.478275
SRD5A1	steroid-5-alpha-reductase, alpha polypeptide 1 (3-oxo-5 alpha-steroid delta 4-dehydrogenase alpha 1)	1.53629	9.7309	0.000157514	0.0273745	NM_001047	Hs.552
MPHOSPH6	M-phase phosphoprotein 6	1.53469	10.8922	7.23421e-07	0.00152312	NM_005792	Hs.344400
KIF2A	kinesin heavy chain member 2A	1.53193	10.9817	7.05903e-06	0.00534377	NM_001098511	Hs.558351
UGT1A1	UDP glucuronosyltransferase 1 family, polypeptide A1	1.52697	9.14895	0.000417149	0.0480745	NM_000463	Hs.554822
IDE	insulin-degrading enzyme	1.5238	15.7689	4.70334e-06	0.00445968	NM_001165946	Hs.500546
TRIM16L	tripartite motif containing 16-like	1.52335	9.03191	3.99596e-05	0.0134785	NM_001037330	Hs.745311
QPCT	glutaminyl-peptide cyclotransferase	1.52048	13.3858	0.000149143	0.0265653	NM_012413	Hs.79033
NFE2L3	nuclear factor, erythroid 2-like 3	1.51957	11.2093	0.000155587	0.0272983	NM_004289	Hs.404741
GRHL3	grainyhead-like transcription factor 3	1.51302	14.0769	1.43473e-05	0.00779543	NM_001195010	Hs.657920
ENDOU	endonuclease, polyU-specific	1.50857	10.3404	5.93076e-06	0.00490281	NM_001172439	Hs.997
GATM	glycine amidinotransferase (L-arginine:glycine amidinotransferase)	-1.50796	14.1166	4.74491e-05	0.0148345	NM_001482	Hs.75335
MLXIP	MLX interacting protein	-1.51149	6.92082	4.73863e-06	0.00445968	NM_014938	Hs.721711
MAPRE3	microtubule-associated protein, RP/EB family, member 3	-1.52072	9.58014	9.84095e-05	0.0213153	NM_001303050	Hs.515860
STK31	serine/threonine kinase 31	-1.52166	6.04838	0.000306539	0.0404163	NM_001260504	Hs.309767
PLEKHG5	pleckstrin homology domain containing, family G (with RhoGef domain) member 5	-1.52965	9.29712	2.40083e-05	0.0102825	NM_001042663	Hs.284232
MFSD2A	major facilitator superfamily domain containing 2A	-1.53393	11.054	0.000143769	0.0261085	NM_001136493	Hs.655177
MT1G	metallothionein 1G	-1.54089	13.875	1.22308e-06	0.00191637	NM_001301267	Hs.433391
PAK3	p21 protein (Cdc42/Rac)-activated kinase 3	-1.54557	6.80322	0.000169061	0.0284758	NM_001128166	Hs.656789
AAMDC	adipogenesis associated, Mth938 domain containing	-1.55689	9.47227	0.000121672	0.024289	NM_024684	Hs.745040
PDE4DIP	phosphodiesterase 4D interacting protein	-1.56546	7.35441	1.16472e-06	0.00186947	NM_001002810	Hs.584841
COBL	cordon-bleu WH2 repeat protein	-1.57871	11.2385	2.62626e-05	0.0107247	NM_001287436	Hs.99141
GRIP1	glutamate receptor interacting protein 1	-1.5788	9.05314	3.93134e-06	0.00401318	NM_001178074	Hs.505946
RHOBTB3	Rho-related BTB domain containing 3	-1.59498	6.78494	0.000161148	0.0276264	NM_014899	Hs.445030
RGMB	repulsive guidance molecule family member b	-1.59555	9.44625	1.02159e-06	0.00177136	NM_001012761	Hs.526902
LAMC2	laminin, gamma 2	-1.60019	10.0624	1.58613e-05	0.00818883	NM_005562	Hs.591484
SCIN	scinderin	-1.60219	8.10363	4.74048e-05	0.0148345	NM_001112706	Hs.655515
SOX5	SRY box 5	-1.60502	10.7713	5.6063e-07	0.00130248	NM_001261414	Hs.657542
PLLP	plasmolipin	-1.61024	10.1371	8.40963e-05	0.0198214	NM_015993	Hs.632215
ANKRD50	ankyrin repeat domain 50	-1.64042	11.7863	1.02537e-06	0.00177136	NM_001167882	Hs.480694
BBOX1	butyrobetaine (gamma), 2-oxoglutarate dioxygenase (gamma-butyrobetaine hydroxylase) 1	-1.68462	10.7986	3.1068e-05	0.0115167	NM_003986	Hs.591996
MAF	v-maf avian musculoaponeurotic fibrosarcoma oncogene homolog	-1.69683	12.216	0.000441091	0.0494066	NM_001031804	Hs.134859
FAM221A	family with sequence similarity 221, member A	-1.71138	7.75843	5.75327e-07	0.00131397	NM_001127364	Hs.592178
MAML2	mastermind-like transcriptional coactivator 2	-1.71845	10.6713	1.01184e-05	0.00664041	NM_032427	Hs.745167
LAMB4	laminin, beta 4	-1.74005	12.2124	0.000105057	0.0222583	NM_007356	Hs.62022
IGFL2	IGF like family member 2	-1.77102	8.01113	0.000290062	0.0392423	NM_001002915	Hs.99376
TGFBI	transforming growth factor, beta-induced, 68kDa	-1.77966	14.2201	1.239e-05	0.00725881	NM_000358	Hs.369397
CMAHP	cytidine monophospho-N-acetylneuraminic acid hydroxylase, pseudogene	-1.78251	9.91628	0.000322654	0.0414461	NR_002174	Hs.484918
GDPD2	glycerophosphodiester phosphodiesterase domain containing 2	-1.78281	8.41471	6.84218e-07	0.00151143	NM_001171191	Hs.438712
CRYAB	crystallin alpha B	-1.78397	11.5311	8.84452e-05	0.0204129	NM_001289807	Hs.53454
SLC26A5	solute carrier family 26 (anion exchanger), member 5	-1.78564	6.33891	1.88455e-05	0.00895959	NM_001167962	Hs.585146
CHP2	calcineurin-like EF-hand protein 2	-1.80134	9.34936	1.52648e-06	0.00223576	NM_022097	Hs.178589
FAM134B	family with sequence similarity 134, member B	-1.81761	7.68335	0.000139387	0.0256936	NM_001034850	Hs.481704
CERS6	ceramide synthase 6	-1.8252	12.2735	2.43764e-06	0.0030076	NM_001256126	Hs.506829
FAM171B	family with sequence similarity 171, member B	-1.8256	9.4308	9.94785e-06	0.00660322	NM_177454	Hs.28872
LRP4	LDL receptor related protein 4	-1.82777	10.1694	0.000380416	0.0456611	NM_002334	Hs.4930
BTBD16	BTB (POZ) domain containing 16	-1.83353	7.64748	4.73553e-05	0.0148345	NM_144587	Hs.422466
MAFB	v-maf avian musculoaponeurotic fibrosarcoma oncogene homolog B	-1.83797	7.20938	5.32102e-05	0.0157917	NM_005461	Hs.169487
SIK1	salt-inducible kinase 1	-1.84653	8.29843	0.000201519	0.0316853	NM_173354	Hs.282113
SSFA2	sperm specific antigen 2	-1.84905	10.5557	7.25523e-06	0.00543127	NM_001130445	Hs.196983
EPCAM	epithelial cell adhesion molecule	-1.8724	7.19695	4.17331e-05	0.013783	NM_002354	Hs.542050
RHOB	ras homolog family member B	-1.92694	9.18386	1.75692e-07	0.000717399	NM_004040	Hs.502876
CRIP1	cysteine-rich protein 1 (intestinal)	-1.92934	9.00563	9.50001e-07	0.00176182	NM_001311	Hs.70327
MT1X	metallothionein 1X	-2.02647	15.9682	3.58381e-06	0.00380245	NM_005952	Hs.374950
ZBTB16	zinc finger and BTB domain containing 16	-2.06901	8.27308	1.60286e-05	0.00821227	NM_001018011	Hs.591945
GATA3	GATA binding protein 3	-2.14963	10.8093	0.000176212	0.029134	NM_001002295	Hs.524134
LONRF1	LON peptidase N-terminal domain and ring finger 1	-2.15315	11.7672	1.65141e-05	0.00831704	NM_152271	Hs.180178
LRRN1	leucine rich repeat neuronal 1	-2.15965	6.97163	1.06506e-05	0.00681108	NM_020873	Hs.163244
ADAMTSL3	ADAMTS like 3	-2.20218	7.37418	2.19171e-07	0.000777181	NM_001301110	Hs.459162
HSD11B1	hydroxysteroid (11-beta) dehydrogenase 1	-2.21327	8.16804	0.000221966	0.0335308	NM_001206741	Hs.195040
EEF2K	eukaryotic elongation factor 2 kinase	-2.24332	11.1298	0.000115791	0.0233224	NM_013302	Hs.498892
SIK1	salt-inducible kinase 1	-2.3225	9.70539	2.89177e-05	0.0111331	ENST00000270162	Hs.282113
PRKCB	protein kinase C, beta	-2.35015	8.0205	2.93815e-06	0.00333705	NM_002738	Hs.460355
KRT77	keratin 77, type II	-2.54396	9.64577	2.35857e-06	0.00299823	NM_175078	Hs.334989
SYT8	synaptotagmin VIII	-2.55931	6.17811	4.97618e-07	0.00128041	NM_001290332	Hs.161031
WIF1	WNT inhibitory factor 1	-2.57068	7.26598	2.94201e-05	0.0111986	NM_007191	Hs.284122
EPB41L4B	erythrocyte membrane protein band 4.1 like 4B	-2.77246	11.2325	6.18673e-07	0.00138942	NM_018424	Hs.591901
C8orf34	chromosome 8 open reading frame 34	-2.97631	8.22287	1.84415e-07	0.000728297	NM_001195639	Hs.491941
LOC340357	uncharacterized LOC340357	-3.22807	7.34966	5.42071e-07	0.00130248	NR_015383	Hs.434302
CLDN8	claudin 8	-3.28367	6.60203	2.1778e-07	0.000777181	NM_199328	Hs.162209
IL37	interleukin 37	-3.50371	13.0516	8.89378e-05	0.0204129	NM_014439	Hs.166371
CDHR1	cadherin-related family member 1	-3.53138	13.8147	3.49658e-06	0.00373935	NM_001171971	Hs.137556
UGT3A2	UDP glycosyltransferase 3 family, polypeptide A2	-3.59493	7.3126	9.562e-08	0.000495562	NM_001168316	Hs.348941
FABP7	fatty acid binding protein 7, brain	-3.67142	11.2849	1.43026e-05	0.00779543	NM_001446	Hs.26770
CLEC2A	C-type lectin domain family 2, member A	-3.76011	14.3336	1.66828e-05	0.00835465	NM_001130711	Hs.527665
BTC	betacellulin	-3.89275	9.47303	1.75392e-06	0.00246184	NM_001729	Hs.710156
F3	coagulation factor III (thromboplastin, tissue factor)	-4.41625	9.45389	5.6014e-06	0.00468806	NM_001178096	Hs.62192
POSTN	periostin, osteoblast specific factor	-4.81965	14.8272	1.97148e-09	2.04349e-05	NM_001135934	Hs.136348

## Sheet: Table S5_DAVID_ALL_Sig
Table S5. Functional annotation clusters of DEGs with more than 1.5 log2fold-change from gene ontology analysis with DAVID
Category	Term	Count	%	PValue	Genes	Bonferroni	Benjamini	FDR
GOTERM_BP_ALL	GO:0031424~keratinization	12	4.47761	9.66571e-11	SPRR1A, SPRR2D, SPRR1B, SPRR2A, SPRR2B, LCE3D, SPRR2G, SPRR2F, LCE3E, SPRR2E, IVL, ABCA12	3.93781e-07	3.93781e-07	1.79977e-07
GOTERM_BP_ALL	GO:0043588~skin development	21	7.83582	2.06844e-10	WNT5A, S100A7, LCE3D, SPRR2G, SPRR2F, GRHL3, SPRR2E, SPRR1A, SPRR2D, SPRR1B, SPRR2A, SOSTDC1, SPRR2B, FOXE1, ALOX12B, LCE3E, IVL, LRP4, ALOX12, ABCA12, GBA	8.42683e-07	4.21342e-07	3.85148e-07
GOTERM_BP_ALL	GO:0008544~epidermis development	23	8.58209	4.04966e-10	WNT5A, PPARD, S100A7, CRABP2, LCE3D, SPRR2G, SPRR2F, GRHL3, SPRR2E, SPRR1A, SPRR2D, SPRR1B, SPRR2A, SOSTDC1, SPRR2B, FOXE1, LAMC2, LCE3E, CALML5, IVL, LRP4, FABP5, ABCA12	1.64983e-06	5.49944e-07	7.54054e-07
GOTERM_BP_ALL	GO:0018149~peptide cross-linking	11	4.10448	6.14344e-09	SPRR1A, SPRR2D, SPRR1B, SPRR2A, SPRR2B, LCE3D, SPRR2G, SPRR2F, LCE3E, SPRR2E, IVL	2.5028e-05	6.25707e-06	1.14392e-05
GOTERM_BP_ALL	GO:0030216~keratinocyte differentiation	14	5.22388	1.61201e-08	WNT5A, S100A7, LCE3D, SPRR2G, SPRR2F, SPRR2E, SPRR1A, SPRR2D, SPRR2A, SPRR1B, SPRR2B, LCE3E, IVL, ABCA12	6.56712e-05	1.31346e-05	3.0016e-05
GOTERM_BP_ALL	GO:0009913~epidermal cell differentiation	14	5.22388	1.80305e-06	WNT5A, S100A7, LCE3D, SPRR2G, SPRR2F, SPRR2E, SPRR1A, SPRR2D, SPRR2A, SPRR1B, SPRR2B, LCE3E, IVL, ABCA12	0.00731874	0.000667564	0.00335727
GOTERM_BP_ALL	GO:0051707~response to other organism	32	11.9403	1.01934e-06	WNT5A, TNFRSF21, PPARD, CCL2, S100A8, S100A7, S100A9, OAS1, DEFB4B, TRIM15, DEFB4A, IRAK3, CCL22, PGLYRP4, CCL20, CXCR4, GATA3, PGLYRP3, ZC3H12A, CD24, IRAK2, GBP6, LYZ, C10ORF99, GJB6, BIRC3, UGT1A1, SOD2, LCN2, CD36, CLEC7A, PTAFR	0.00414419	0.000593081	0.00189802
GOTERM_BP_ALL	GO:0009617~response to bacterium	25	9.32836	1.11968e-06	WNT5A, IRAK2, TNFRSF21, GBP6, PPARD, CCL2, S100A8, S100A7, S100A9, LYZ, C10ORF99, DEFB4B, GJB6, DEFB4A, UGT1A1, SOD2, LCN2, IRAK3, CD36, PGLYRP4, CCL20, PGLYRP3, ZC3H12A, CD24, PTAFR	0.00455117	0.000570032	0.00208484
GOTERM_BP_ALL	GO:0045087~innate immune response	32	11.9403	1.21796e-06	WNT5A, FRK, KYNU, IL36G, CCL2, S100A8, S100A7, S100A9, OAS1, DEFB4B, TRIM15, DEFB4A, PYDC1, IRAK3, RAET1E, CCL22, PGLYRP4, CCL20, PAK3, GATA3, PGLYRP3, CLEC2A, IRAK2, CRISP3, GBP6, BIRC3, LCN2, CD36, SERPINB4, CLEC7A, CTSB, PTAFR	0.0049497	0.00055118	0.00226785
GOTERM_BP_ALL	GO:0006955~immune response	47	17.5373	1.54304e-06	WNT5A, FRK, TNFRSF21, IL36G, KYNU, CCL2, S100A8, S100A7, S100A9, ENDOU, TNFSF15, CXCR2, OAS1, DEFB4B, DEFB4A, TRIM15, PYDC1, IL37, IRAK3, RAET1E, CCL22, PGLYRP4, CCL20, PAK3, GATA3, PGLYRP3, CLEC2A, CD24, FCGR3A, FCGR3B, BLNK, IRAK2, CRISP3, GBP6, CRIP1, BIRC3, PRKCB, LCN2, GPI, TNFSF10, RGS1, CD36, CTSC, SERPINB4, CLEC7A, CTSB, PTAFR	0.00626662	0.000628436	0.00287313
GOTERM_BP_ALL	GO:0009888~tissue development	53	19.7761	2.81942e-07	NAMPT, PPARD, S100A7, LCE3D, CRABP2, CXCR2, POSTN, EPCAM, BARX2, SOSTDC1, GATA3, TGFBI, RHOB, SIK1, MINPP1, DHRS9, GRHL3, RHCG, SCIN, LAMC2, LCE3E, SERPINB3, CTSB, ALOX12, WNT5A, GCNT4, COBL, SOX5, SPRR2G, EHF, SPRR2F, TRIM15, ZBTB16, SPRR2E, SPRR2D, SPRR2A, SPRR2B, CD24, CALML5, IVL, ABCA12, MAF, CRIP1, CNNM4, GJB2, GPI, RGS20, SPRR1A, SPRR1B, FOXE1, LRP4, FABP5, DUSP6	0.00114797	0.000191421	0.000524981
FDR=False Discovery Rate

## Sheet: Table S6_Keratinocyte differ.
Table S6. The DEGs clustered in the biological pathway of keratinocyte differentiation.
Gene.Symbol	Gene.Description	log2FoldChange TGM1vcControl	AverageExpression	P.Value	adj.P.Val	Cytoband	mRNA.Accession	UniGene.ID
SPRR2A	small proline-rich protein 2A	9.30696	15.3266	5.07088e-14	6.8329e-09	1q21-q22	NM_005988	Hs.355542
S100A7	S100 calcium binding protein A7	8.70326	15.3559	2.58417e-12	8.76687e-08	1q21	NM_002963	Hs.112408
SPRR2B	small proline-rich protein 2B	6.68392	15.0637	1.97361e-11	5.31881e-07	1q21-q22	NM_001017418	Hs.568239
SPRR2D	small proline-rich protein 2D	5.45134	16.5872	1.7554e-09	1.97114e-05	1q21-q22	NM_006945	Hs.505327
LCE3E	late cornified envelope 3E	4.90828	12.6761	1.44503e-05	0.00781985	1q21.3	NM_178435	Hs.490208
SPRR2F	small proline-rich protein 2F	4.59726	10.7123	5.13124e-07	0.00128041	1q21-q22	NM_001014450	Hs.490252
LCE3D	late cornified envelope 3D	4.51079	13.151	5.51459e-05	0.0160492	1q21	NM_032563	Hs.244349
SPRR2G	small proline-rich protein 2G	4.33029	16.2243	8.01896e-07	0.00156775	1q21-q22	NM_001014291	Hs.490253
SPRR1B	small proline-rich protein 1B	3.70311	11.6073	1.17697e-05	0.00709213	1q21-q22	NM_003125	Hs.1076
SPRR1A	small proline-rich protein 1A	3.62861	14.4277	4.36479e-05	0.0141599	1q21-q22	NM_001199828	Hs.46320
SPRR2E	small proline-rich protein 2E	3.17738	18.1393	5.21777e-08	0.000305689	1q21-q22	NM_001024209	Hs.568518
WNT5A	wingless-type MMTV integration site family, member 5A	2.73717	8.76326	5.59614e-06	0.00468806	3p21-p14	NM_001256105	Hs.643085
IVL	involucrin	1.97773	10.141	6.99357e-05	0.0178479	1q21	NM_005547	Hs.516439
ABCA12	ATP binding cassette subfamily A member 12	1.58253	15.9038	5.63453e-05	0.0161885	2q34	NM_015657	Hs.134585

## Sheet: Table S7_Immune response
Table S7. The DEGs clustered in the biological pathway of immune response.
Gene.Symbol	Gene.Description	log2FoldChange PatientvcControl	AverageExpression	P.Value	adj.P.Val	Cytoband	mRNA.Accession	UniGene.ID
CCL20	chemokine (C-C motif) ligand 20	11.6448	11.8411	2.60245e-12	8.76687e-08	2q36.3	NM_001130046	Hs.75498
S100A9	S100 calcium binding protein A9	11.2933	12.4371	2.07212e-12	8.76687e-08	1q21	NM_002965	Hs.112405
S100A8	S100 calcium binding protein A8	11.068	13.7681	3.56945e-11	8.01628e-07	1q21	NM_002964	Hs.416073
S100A7	S100 calcium binding protein A7	8.70326	15.3559	2.58417e-12	8.76687e-08	1q21	NM_002963	Hs.112408
LCN2	lipocalin 2	8.30356	10.2707	1.31645e-08	0.000104346	9q34	NM_005564	Hs.204238
SERPINB4	serpin peptidase inhibitor, clade B (ovalbumin), member 4	7.69757	14.8236	1.13545e-10	2.1857e-06	18q21.3	NM_002974	Hs.123035
KYNU	kynureninase	5.51768	8.23598	1.73824e-09	1.97114e-05	2q22.2	NM_001032998	Hs.470126
IL36G	interleukin 36, gamma	5.12672	9.91787	7.38404e-06	0.00549715	2q12-q21	NM_001278568	Hs.211238
GBP6	guanylate binding protein family, member 6	4.98001	9.40131	0.000228588	0.0341482	1p22.2	NM_198460	Hs.254338
DEFB4A	defensin, beta 4A	4.64805	7.509	4.54834e-05	0.0145232	8p23.1	NM_004942	Hs.105924
FCGR3B	Fc fragment of IgG, low affinity IIIb, receptor (CD16b)	4.37179	8.3113	1.87673e-06	0.00259994	1q23	NM_000570	Hs.694258
DEFB4B	defensin, beta 4B	4.16278	6.74033	1.68139e-05	0.00835603	8p23.1	NM_001205266	Hs.740237
CD36	CD36 molecule (thrombospondin receptor)	4.1187	13.1989	0.000141004	0.0258152	7q11.2	NM_000072	Hs.120949
FCGR3A	Fc fragment of IgG, low affinity IIIa, receptor (CD16a)	3.57657	7.33363	4.28602e-06	0.00424656	1q23	NM_000569	Hs.372679
OAS1	2-5-oligoadenylate synthetase 1	2.9997	9.67882	0.000316467	0.0410585	12q24.2	NM_001032409	Hs.524760
CCL2	chemokine (C-C motif) ligand 2	2.77828	10.1601	1.89089e-06	0.00259994	17q11.2-q12	NM_002982	Hs.303649
WNT5A	wingless-type MMTV integration site family, member 5A	2.73717	8.76326	5.59614e-06	0.00468806	3p21-p14	NM_001256105	Hs.643085
PTAFR	platelet-activating factor receptor	2.47081	7.98212	1.14755e-06	0.00186947	1p35-p34.3	NM_000952	Hs.77542
CD24	CD24 molecule	2.43051	14.7835	1.32451e-05	0.00753058	6q21	NM_001291737	Hs.644105
BIRC3	baculoviral IAP repeat containing 3	2.40071	8.9669	1.18875e-05	0.00709213	11q22	NM_001165	Hs.127799
IRAK2	interleukin 1 receptor associated kinase 2	2.35442	6.53206	3.90437e-05	0.0133529	3p25.3	NM_001570	Hs.449207
CRISP3	cysteine-rich secretory protein 3	2.3324	7.39168	0.00040998	0.0475421	6p12.3	NM_001190986	Hs.404466
IRAK3	interleukin 1 receptor associated kinase 3	2.27798	10.5787	5.70942e-05	0.0163688	12q14.3	NM_001142523	Hs.369265
CTSC	cathepsin C	2.2259	13.1893	0.000129439	0.0252582	11q14.2	NM_001114173	Hs.128065
CCL22	chemokine (C-C motif) ligand 22	2.16159	6.98708	0.000378234	0.0455056	16q13	NM_002990	Hs.534347
CXCR2	chemokine (C-X-C motif) receptor 2	2.14156	7.9475	4.97114e-05	0.0152934	2q35	NM_001168298	Hs.846
BLNK	B-cell linker	2.04082	8.9186	0.000167123	0.02822	10q23.2-q23.33	NM_001114094	Hs.665244
TRIM15	tripartite motif containing 15	2.01784	4.89069	7.98437e-05	0.0192121	6p21.3	ENST00000376688	Hs.591789
PGLYRP4	peptidoglycan recognition protein 4	1.96924	9.25523	7.97112e-05	0.0192121	1q21	NM_020393	Hs.58356
RGS1	regulator of G-protein signaling 1	1.91503	6.277	1.56271e-05	0.00815498	1q31	NM_002922	Hs.75256
CTSB	cathepsin B	1.89081	15.414	0.00031684	0.0410585	8p22	NM_001908	Hs.520898
PYDC1	PYD (pyrin domain) containing 1	1.83125	6.31194	7.26902e-05	0.01824	16p11.2	NM_152901	Hs.58314
RAET1E	retinoic acid early transcript 1E	1.79235	9.22951	8.54949e-06	0.00593829	6q25.1	NM_001243325	Hs.511818
TNFSF15	tumor necrosis factor (ligand) superfamily, member 15	1.73607	5.45971	8.91912e-06	0.00610068	9q32	NM_001204344	Hs.23349
GPI	glucose-6-phosphate isomerase	1.7084	10.8954	2.84998e-05	0.0111313	19q13.1	NM_000175	Hs.466471
FRK	fyn-related Src family tyrosine kinase	1.65026	9.33487	6.20143e-05	0.0168733	6q21-q22.3	NM_002031	Hs.89426
CLEC7A	C-type lectin domain family 7, member A	1.64586	11.7188	0.000268386	0.037593	12p13.2	NM_022570	Hs.143929
PGLYRP3	peptidoglycan recognition protein 3	1.61229	11.6374	8.12443e-05	0.0195143	1q21	NM_052891	Hs.348266
TNFRSF21	tumor necrosis factor receptor superfamily, member 21	1.55245	8.37431	0.000443089	0.049548	6p21.1	NM_014452	Hs.443577
TNFSF10	tumor necrosis factor (ligand) superfamily, member 10	1.54076	14.4892	0.000335639	0.0423075	3q26	NM_001190942	Hs.478275
ENDOU	endonuclease, polyU-specific	1.50857	10.3404	5.93076e-06	0.00490281	12q13.1	NM_001172439	Hs.997
PAK3	p21 protein (Cdc42/Rac)-activated kinase 3	-1.54557	6.80322	0.000169061	0.0284758	Xq23	NM_001128166	Hs.656789
CRIP1	cysteine-rich protein 1 (intestinal)	-1.92934	9.00563	9.50001e-07	0.00176182	14q32.33	NM_001311	Hs.70327
GATA3	GATA binding protein 3	-2.14963	10.8093	0.000176212	0.029134	10p15	NM_001002295	Hs.524134
PRKCB	protein kinase C, beta	-2.35015	8.0205	2.93815e-06	0.00333705	16p11.2	NM_002738	Hs.460355
IL37	interleukin 37	-3.50371	13.0516	8.89378e-05	0.0204129	2q12-q14.1	NM_014439	Hs.166371
CLEC2A	C-type lectin domain family 2, member A	-3.76011	14.3336	1.66828e-05	0.00835465	12p13.31	NM_001130711	Hs.527665
